# Supplementary material for: Underestimation about the Contribution of Nitrate Reducers to Iron Cycling Indicated by Enterobacter Strain
Source: Molecules. 2022 Aug 30;27(17):5581. doi: 10.3390/molecules27175581 (PMC9457790; doi:10.3390/molecules27175581)
Supplement: Supplementary file 1 [file molecules-27-05581-s001.zip]

Archive with 3 entries (3 files):
- Supplementary_Material2022.06.28_clean version.pdf
- Table S2 16S rRNA of Enterobacter.xlsx
- Table S3 summary of nitrate reductase gene-update.xlsx
