# Supplementary material for: Underestimation about the Contribution of Nitrate Reducers to Iron Cycling Indicated by Enterobacter Strain
Source: Molecules. 2022 Aug 30;27(17):5581. doi: 10.3390/molecules27175581 (PMC9457790; doi:10.3390/molecules27175581)
Supplement: Supplementary file 1 [file molecules-27-05581-s001.zip › Table S3 summary of nitrate reductase gene-update.xlsx]

## Sheet: nitrate reductase genes
Table S3. Information about bacteria possessing nitrate-reducing genes based on NCBI database.
tax_id	Org_name	GeneID	Symbol	Aliases	description	other_designations
511145	Escherichia coli str. K-12 substr. MG1655	947093	napA	b2206, ECK2198, yojC, yojD, yojE	periplasmic nitrate reductase subunit NapA	periplasmic nitrate reductase subunit NapA
500640	Citrobacter youngae ATCC 29220	58320808	napA	CIT292_RS21175	nitrate reductase catalytic subunit NapA	nitrate reductase catalytic subunit NapA
99287	Salmonella enterica subsp. enterica serovar Typhimurium str. LT2	1253781	napA	STM2259	nitrate reductase catalytic subunit
1499973	Escherichia marmotae	69475082	napA	GV529_RS19665	periplasmic nitrate reductase subunit alpha	periplasmic nitrate reductase subunit alpha
2608867	Escherichia ruysiae	67416642	napA	K6695_RS14565, K6695_14565	periplasmic nitrate reductase subunit alpha	periplasmic nitrate reductase subunit alpha
208962	Escherichia albertii	66507823	napA	JRC41_RS07550, JRC41_07550	periplasmic nitrate reductase subunit alpha	periplasmic nitrate reductase subunit alpha
564	Escherichia fergusonii	60901021	napA	HVX45_RS06280, HVX45_06280	periplasmic nitrate reductase subunit alpha	periplasmic nitrate reductase subunit alpha
622	Shigella dysenteriae	58462678	napA	AJR21_RS17160, AJR21_017395	periplasmic nitrate reductase subunit alpha	periplasmic nitrate reductase subunit alpha
621	Shigella boydii	58388753	napA	BUK67_RS04100	periplasmic nitrate reductase subunit alpha	periplasmic nitrate reductase subunit alpha
1197719	Salmonella bongori N268-08	66756717	napA	A464_RS11440, A464_2377	nitrate reductase catalytic subunit NapA	nitrate reductase catalytic subunit NapA
624	Shigella sonnei	66673899	napA	HUX90_RS16990, HUX90_16990	nitrate reductase catalytic subunit NapA	nitrate reductase catalytic subunit NapA
565	Atlantibacter hermannii	66024184	napA	FV157_RS13665	nitrate reductase catalytic subunit NapA	nitrate reductase catalytic subunit NapA
546	Citrobacter freundii	60896056	napA	EGX89_RS05905, EGX89_05915	nitrate reductase catalytic subunit NapA	nitrate reductase catalytic subunit NapA
290338	Citrobacter koseri ATCC BAA-895	45134805	napA	CKO_RS02505, CKO_00569	nitrate reductase catalytic subunit NapA	nitrate reductase catalytic subunit NapA
386585	Escherichia coli O157:H7 str. Sakai	916801	napA	ECs_3095	periplasmic nitrate reductase NapA	periplasmic nitrate reductase NapA
198214	Shigella flexneri 2a str. 301	1026754	napA	SF2290	nitrate reductase catalytic subunit
703	Plesiomonas shigelloides	69705954	napA	LPH35_RS11235	nitrate reductase catalytic subunit NapA	nitrate reductase catalytic subunit NapA
67827	Citrobacter werkmanii	69487457	napA	FOB24_RS17195, FOB24_17195	nitrate reductase catalytic subunit NapA	nitrate reductase catalytic subunit NapA
1748967	Citrobacter cronae	69431943	napA	JSN25_RS20050	nitrate reductase catalytic subunit NapA	nitrate reductase catalytic subunit NapA
57706	Citrobacter braakii	66273696	napA	GFC06_RS12110, GFC06_12110	nitrate reductase catalytic subunit NapA	nitrate reductase catalytic subunit NapA
35703	Citrobacter amalonaticus	66236898	napA	AL524_RS36750, AL524_11060	nitrate reductase catalytic subunit NapA	nitrate reductase catalytic subunit NapA
61647	Pluralibacter gergoviae	61382971	napA	A8H26_RS06595, A8H26_06590	nitrate reductase catalytic subunit NapA	nitrate reductase catalytic subunit NapA
1639133	Citrobacter portucalensis	61127641	napA	FOB25_RS19155, FOB25_19160	nitrate reductase catalytic subunit NapA	nitrate reductase catalytic subunit NapA
133448	Citrobacter youngae	49772735	napA	EL296_RS07630, NCTC13709_01553	nitrate reductase catalytic subunit NapA	nitrate reductase catalytic subunit NapA
936157	Salmonella enterica subsp. enterica serovar Weltevreden str. 2007-60-3289-1	13856037	napA	SENTW_2387	periplasmic nitrate reductase
469008	Escherichia coli BL21(DE3)	8112949	napA	B21_02092	large subunit of periplasmic nitrate reductase, molybdoprotein, subunit of molybdoprotein complex and periplasmic nitrate reductase
295319	Salmonella enterica subsp. enterica serovar Paratyphi A str. ATCC 9150	3176161	napA	SPA0605	nitrate reductase
990282	Salmonella enterica subsp. enterica serovar Typhimurium str. UK-1	11836428	napA	STMUK_2290	nitrate reductase catalytic subunit
588858	Salmonella enterica subsp. enterica serovar Typhimurium str. 14028S	11757332	napA	STM14_2788	nitrate reductase
573235	Escherichia coli O26:H11 str. 11368	8481942	napA	ECO26_3132	nitrate reductase catalytic subunit
544404	Escherichia coli O157:H7 str. TW14359	8217651	napA	ECSP_3085	nitrate reductase catalytic subunit
413997	Escherichia coli B str. REL606	8179117	napA	ECB_02133	nitrate reductase catalytic subunit
595496	Escherichia coli BW2952	7953566	napA	BWG_1979	nitrate reductase catalytic subunit
476213	Salmonella enterica subsp. enterica serovar Paratyphi C strain RKS4594	7553961	napA	SPC_1452	nitrate reductase catalytic subunit
585057	Escherichia coli IAI39	7152186	napA	ECIAI39_2344	nitrate reductase catalytic subunit
585055	Escherichia coli 55989	7146965	napA	EC55989_2460	nitrate reductase catalytic subunit
585397	Escherichia coli ED1a	7140355	napA	ECED1_2671	nitrate reductase catalytic subunit
585035	Escherichia coli S88	7129672	napA	ECS88_2353	nitrate reductase catalytic subunit
585034	Escherichia coli IAI1	7124533	napA	ECIAI1_2289	nitrate reductase catalytic subunit
585054	Escherichia fergusonii ATCC 35469	7120673	napA	EFER_2296	nitrate reductase catalytic subunit
574521	Escherichia coli O127:H6 str. E2348/69	7060929	napA	E2348C_2350, E2348_C_2350	nitrate reductase catalytic subunit
444450	Escherichia coli O157:H7 str. EC4115	6968316	napA	ECH74115_3343	nitrate reductase catalytic subunit
550537	Salmonella enterica subsp. enterica serovar Enteritidis str. P125109	6949722	napA	SEN2242	nitrate reductase catalytic subunit
550538	Salmonella enterica subsp. enterica serovar Gallinarum str. 287/91	6924221	napA	SG2287	nitrate reductase catalytic subunit
439851	Salmonella enterica subsp. enterica serovar Dublin str. CT_02021853	6874368	napA	SeD_A2602	nitrate reductase catalytic subunit
454166	Salmonella enterica subsp. enterica serovar Agona str. SL483	6794430	napA	SeAg_B2394	nitrate reductase catalytic subunit
439843	Salmonella enterica subsp. enterica serovar Schwarzengrund str. CVM19633	6516104	napA	SeSA_A2485	nitrate reductase catalytic subunit
454169	Salmonella enterica subsp. enterica serovar Heidelberg str. SL476	6489429	napA	SeHA_C2499	nitrate reductase catalytic subunit
423368	Salmonella enterica subsp. enterica serovar Newport str. SL254	6486882	napA	SNSL254_A2443	nitrate reductase catalytic subunit
344609	Shigella boydii CDC 3083-94	6272060	napA	SbBS512_E0735	nitrate reductase catalytic subunit
439855	Escherichia coli SMS-3-5	6144910	napA	EcSMS35_2354	nitrate reductase catalytic subunit
316385	Escherichia coli str. K-12 substr. DH10B	6060165	napA	ECDH10B_2363	nitrate reductase catalytic subunit
331112	Escherichia coli HS	5592269	napA	EcHS_A2344	nitrate reductase catalytic subunit
331111	Escherichia coli E24377A	5586430	napA	EcE24377A_2505	nitrate reductase catalytic subunit
405955	Escherichia coli APEC O1	4493248	napA	APECO1_4353	nitrate reductase catalytic subunit
373384	Shigella flexneri 5 str. 8401	4210767	napA	SFV_2282	nitrate reductase catalytic subunit
364106	Escherichia coli UTI89	3992306	napA	UTI89_C2484	nitrate reductase catalytic subunit
300267	Shigella dysenteriae Sd197	3799668	napA	SDY_0872	nitrate reductase catalytic subunit
300268	Shigella boydii Sb227	3781084	napA	SBO_2101	nitrate reductase catalytic subunit
300269	Shigella sonnei Ss046	3667890	napA	SSON_2264, SSO_2264	nitrate reductase catalytic subunit
321314	Salmonella enterica subsp. enterica serovar Choleraesuis str. SC-B67	3334753	napA	SC2264	nitrate reductase catalytic subunit
198215	Shigella flexneri 2a str. 2457T	1078710	napA	S2420	nitrate reductase catalytic subunit
209261	Salmonella enterica subsp. enterica serovar Typhi str. Ty2	1069700	napA	t0605	nitrate reductase catalytic subunit
199310	Escherichia coli CFT073	1038163	napA	c2745	nitrate reductase catalytic subunit
155864	Escherichia coli O157:H7 str. EDL933	957183	napA	Z3463	nitrate reductase catalytic subunit
67824	Citrobacter farmeri	69617140	napA	EGK65_RS07860, EGK65_07880	nitrate reductase catalytic subunit NapA	nitrate reductase catalytic subunit NapA
133448	Citrobacter youngae	67515988	napA	J5Z75_RS12205, J5Z75_12200	nitrate reductase catalytic subunit NapA	nitrate reductase catalytic subunit NapA
67824	Citrobacter farmeri	67373610	napA	Cf24236_RS15650, Cf24236_3116	nitrate reductase catalytic subunit NapA	nitrate reductase catalytic subunit NapA
2608867	Escherichia ruysiae	67176214	napA	JMW11_RS21290	periplasmic nitrate reductase subunit alpha	periplasmic nitrate reductase subunit alpha
1353980	Shigella dysenteriae SD1D	66657717	napA	M921_RS0117300	periplasmic nitrate reductase subunit alpha	periplasmic nitrate reductase subunit alpha
1499973	Escherichia marmotae	66446407	napA	HV276_RS15380, HV276_15385	periplasmic nitrate reductase subunit alpha	periplasmic nitrate reductase subunit alpha
67827	Citrobacter werkmanii	64169332	napA	GHT40_RS01785, GHT40_01785	nitrate reductase catalytic subunit NapA	nitrate reductase catalytic subunit NapA
67824	Citrobacter farmeri	64042977	napA	I5485_RS06845, I5485_06845	nitrate reductase catalytic subunit NapA	nitrate reductase catalytic subunit NapA
133448	Citrobacter youngae	64032989	napA	I5423_RS04090, I5423_04090	nitrate reductase catalytic subunit NapA	nitrate reductase catalytic subunit NapA
1748967	Citrobacter cronae	63940517	napA	I6M86_RS18405, I6M86_18405	nitrate reductase catalytic subunit NapA	nitrate reductase catalytic subunit NapA
1748967	Citrobacter cronae	62025599	napA	H7I73_RS22245, H7I73_22245	nitrate reductase catalytic subunit NapA	nitrate reductase catalytic subunit NapA
1114922	Citrobacter farmeri GTC 1319	62016794	napA	CIFAM_RS01730, CIFAM_02_01700	nitrate reductase catalytic subunit NapA	nitrate reductase catalytic subunit NapA
624	Shigella sonnei	61754511	napA	CI730_RS14865, CI730_14870	nitrate reductase catalytic subunit NapA	nitrate reductase catalytic subunit NapA
622	Shigella dysenteriae	61733342	napA	IC625_RS14970	periplasmic nitrate reductase subunit alpha	periplasmic nitrate reductase subunit alpha
621	Shigella boydii	61644479	napA	CUA51_RS07185, CUA51_07275	periplasmic nitrate reductase subunit alpha	periplasmic nitrate reductase subunit alpha
54736	Salmonella bongori	61369239	napA	CBY01_RS01630	nitrate reductase catalytic subunit NapA	nitrate reductase catalytic subunit NapA
545	Citrobacter koseri	61141122	napA	BBP07_RS21415, BBP07_16410	nitrate reductase catalytic subunit NapA	nitrate reductase catalytic subunit NapA
133448	Citrobacter youngae	61095609	napA	DY191_RS08820, NCTC13708_01745	nitrate reductase catalytic subunit NapA	nitrate reductase catalytic subunit NapA
57706	Citrobacter braakii	61041707	napA	EY919_RS05525, EY919_05525	nitrate reductase catalytic subunit NapA	nitrate reductase catalytic subunit NapA
35703	Citrobacter amalonaticus	60922679	napA	CITRO92_RS22560, CITRO92_4297	nitrate reductase catalytic subunit NapA	nitrate reductase catalytic subunit NapA
1499973	Escherichia marmotae	60669102	napA	EL192_RS13710, NCTC11133_02712	periplasmic nitrate reductase subunit alpha	periplasmic nitrate reductase subunit alpha
564	Escherichia fergusonii	58347772	napA	HVX34_RS05990, HVX34_05990	periplasmic nitrate reductase subunit alpha	periplasmic nitrate reductase subunit alpha
1639133	Citrobacter portucalensis	58184921	napA	FOC46_RS20730, FOC46_20725	nitrate reductase catalytic subunit NapA	nitrate reductase catalytic subunit NapA
624	Shigella sonnei	57729717	napA	CI684_RS09465, CI684_09465	periplasmic nitrate reductase subunit alpha	periplasmic nitrate reductase subunit alpha
2577118	Salmonella bongori serovar 48:z81:-	57496158	napA	HLD05_RS19540	nitrate reductase catalytic subunit NapA	nitrate reductase catalytic subunit NapA
703	Plesiomonas shigelloides	57265469	napA	FOC33_RS14150, FOC33_14150	nitrate reductase catalytic subunit NapA	nitrate reductase catalytic subunit NapA
35703	Citrobacter amalonaticus	56871878	napA	AL479_RS01190, AL479_01140	nitrate reductase catalytic subunit NapA	nitrate reductase catalytic subunit NapA
208962	Escherichia albertii	56814890	napA	AST80_RS11365, EAE6F_2150	periplasmic nitrate reductase subunit alpha	periplasmic nitrate reductase subunit alpha
1499973	Escherichia marmotae	56806941	napA	FM737_RS13840, FM737_002715	periplasmic nitrate reductase subunit alpha	periplasmic nitrate reductase subunit alpha
546	Citrobacter freundii	56769854	napA	CU079_RS20590, CU079_20590	nitrate reductase catalytic subunit NapA	nitrate reductase catalytic subunit NapA
1639133	Citrobacter portucalensis	50275632	napA	E7703_RS16250, E7703_16330	nitrate reductase catalytic subunit NapA	nitrate reductase catalytic subunit NapA
866789	Escherichia coli DSM 30083 = JCM 1649 = ATCC 11775	49583975	napA	EAS44_RS09265, EAS44_24870	periplasmic nitrate reductase subunit alpha	periplasmic nitrate reductase subunit alpha
622	Shigella dysenteriae	48726970	napA	DS873_RS23455, NCTC4837_05091	periplasmic nitrate reductase subunit alpha	periplasmic nitrate reductase subunit alpha
42897	Shigella flexneri 2a	48109747	napA	C1P79_RS23745	periplasmic nitrate reductase subunit alpha	periplasmic nitrate reductase subunit alpha
1499973	Escherichia marmotae	48087256	napA	C1192_RS00870, C1192_00870	periplasmic nitrate reductase subunit alpha	periplasmic nitrate reductase subunit alpha
67827	Citrobacter werkmanii	47061563	napA	B2G73_RS02215	nitrate reductase catalytic subunit NapA	nitrate reductase catalytic subunit NapA
1261127	Citrobacter amalonaticus Y19	45628630	napA	F384_RS11835, F384_11835	nitrate reductase catalytic subunit NapA	nitrate reductase catalytic subunit NapA
1440052	Escherichia albertii KF1	45507795	napA	EAKF1_RS19695, EAKF1_ch3782	periplasmic nitrate reductase subunit alpha	periplasmic nitrate reductase subunit alpha
637910	Citrobacter rodentium ICC168	45407005	napA	ROD_RS11575, ROD_23371	nitrate reductase catalytic subunit NapA	nitrate reductase catalytic subunit NapA
585054	Escherichia fergusonii ATCC 35469	45115291	napA	EFER_RS11530, EFER_2296	periplasmic nitrate reductase subunit alpha	periplasmic nitrate reductase subunit alpha
218493	Salmonella bongori NCTC 12419	44981057	napA	SBG_RS10560, SBG_2056	nitrate reductase catalytic subunit NapA	nitrate reductase catalytic subunit NapA
1115512	Atlantibacter hermannii NBRC 105704	43265805	napA	EH105704_RS04295, EH105704_01_08580	nitrate reductase catalytic subunit NapA	nitrate reductase catalytic subunit NapA
1354252	Buttiauxella ferragutiae ATCC 51602	43158905	napA	M976_RS10680, M976_02134	nitrate reductase catalytic subunit NapA	nitrate reductase catalytic subunit NapA
703	Plesiomonas shigelloides	42987134	napA	NCTC9997_RS05385, BAY29_RS05380, NCTC7364_RS05430, SAMEA2665130_01095	nitrate reductase catalytic subunit NapA	nitrate reductase catalytic subunit NapA
1121863	Franconibacter pulveris DSM 19144	42485601	napA	Q370_RS0122475	nitrate reductase catalytic subunit NapA	nitrate reductase catalytic subunit NapA
158822	Cedecea neteri	41070539	napA	JT31_RS18165, JT31_18510	nitrate reductase catalytic subunit NapA	nitrate reductase catalytic subunit NapA
61647	Pluralibacter gergoviae	29487145	napA	LG71_RS05945, LG71_06025	nitrate reductase catalytic subunit NapA	nitrate reductase catalytic subunit NapA
1333848	Citrobacter freundii CFNIH1	23339096	napA	CFNIH1_RS22285, CFNIH1_22640	nitrate reductase catalytic subunit NapA	nitrate reductase catalytic subunit NapA
568709	Salmonella enterica subsp. enterica serovar Typhimurium str. DT2	17158444	napA	STMDT2_22291	probable nitrate reductase
1382700	Escherichia coli PMV-1	16987844	napA	ECOPMV1_02366	Periplasmic nitrate reductase precursor
1225522	Salmonella enterica subsp. enterica serovar Gallinarum/pullorum str. CDC1983-67	16731466	napA	SPUCDC_0632	putative nitrate reductase
1110693	Escherichia coli str. K-12 substr. MDS42	14970538	napA	ECMDS42_1773, ECK2198, JW2194, b2206	nitrate reductase, periplasmic, large subunit
630626	Shimwellia blattae DSM 4481 = NBRC 105725	12955877	napA	EBL_c21490	periplasmic nitrate reductase
316407	Escherichia coli str. K-12 substr. W3110	12933227	napA	Y75_p2167	nitrate reductase, periplasmic, large subunit
216592	Escherichia coli 042	12884347	napA	EC042_2447	periplasmic nitrate reductase
536056	Escherichia coli DH1	12872416	napA	ECDH1ME8569_2141, ECK2198, JW2194, b2206	nitrate reductase catalytic subunit
595495	Escherichia coli KO11FL	12762770	napA	KO11_11600	nitrate reductase catalytic subunit
910348	Escherichia coli P12b	12755217	napA	P12B_c2297	Periplasmic nitrate reductase precursor
566546	Escherichia coli W	12749706	napA	WFL_11780	nitrate reductase catalytic subunit
655817	Escherichia coli ABU 83972	12727870	napA	ECABU_c25400	periplasmic nitrate reductase
566546	Escherichia coli W	12696164	napA	ECW_m2406	nitrate reductase, periplasmic, large subunit
696406	Escherichia coli UMNK88	12686021	napA	UMNK88_2753	periplasmic nitrate reductase, large subunit NapA
1033813	Escherichia coli NA114	12680519	napA	ECNA114_2298	Periplasmic nitrate reductase precursor protein
1072459	Escherichia coli O7:K1 str. CE10	12675384	napA	CE10_2579	nitrate reductase, periplasmic, large subunit
885276	Escherichia coli str. 'clone D i2'	12670305	napA	i02_2544	nitrate reductase catalytic subunit
885275	Escherichia coli str. 'clone D i14'	12665256	napA	i14_2544	nitrate reductase catalytic subunit
591020	Shigella flexneri 2002017	12319065	napA	SFxv_2524	Periplasmic nitrate reductase precursor
1008297	Salmonella enterica subsp. enterica serovar Typhimurium str. 798	11998770	napA	UMN798_2441	nitrate reductase
1081093	Salmonella enterica subsp. enterica serovar Gallinarum/pullorum str. RKS5078	11824032	napA	SPUL_0632	putative nitrate reductase
216597	Salmonella enterica subsp. enterica serovar Typhimurium str. SL1344	11767513	napA	SL1344_2229	nitrate reductase
909946	Salmonella enterica subsp. enterica serovar Typhimurium str. ST4/74	11748607	napA	STM474_2355	nitrate reductase
218493	Salmonella bongori NCTC 12419	10969531	napA	SBG_2056	nitrate reductase
701177	Escherichia coli O55:H7 str. CB9615	8871709	napA	G2583_2747	periplasmic nitrate reductase precursor
637910	Citrobacter rodentium ICC168	8714129	napA	ROD_23371	periplasmic nitrate reductase
585396	Escherichia coli O111:H- str. 11128	8487400	napA	ECO111_2942	nitrate reductase, periplasmic, large subunit
585395	Escherichia coli O103:H2 str. 12009	8476122	napA	ECO103_2681	nitrate reductase, periplasmic, large subunit
469008	Escherichia coli BL21(DE3)	8183011	napA	ECD_02133	nitrate reductase, periplasmic, large subunit
316407	Escherichia coli str. K-12 substr. W3110	7436604	napA		nitrate reductase, periplasmic, large subunit
591946	Escherichia coli LF82	7394401	napA	LF82_1452	Periplasmic nitrate reductase
585056	Escherichia coli UMN026	7157245	napA	ECUMN_2541	nitrate reductase large subunit
1849603	Enterobacteriaceae bacterium	52077531	napA	FXZ81_RS14370	periplasmic nitrate reductase subunit alpha	periplasmic nitrate reductase subunit alpha
57706	Citrobacter braakii	48352867	napA	A6J81_RS25240, A6J81_25085	nitrate reductase catalytic subunit NapA	nitrate reductase catalytic subunit NapA
511145	Escherichia coli str. K-12 substr. MG1655	946698	napB	b2203, ECK2195, yejY	periplasmic nitrate reductase cytochrome c550 protein	periplasmic nitrate reductase cytochrome c550 protein
1499973	Escherichia marmotae	69475085	napB	GV529_RS19680	nitrate reductase cytochrome c-type subunit	nitrate reductase cytochrome c-type subunit
2608867	Escherichia ruysiae	67416639	napB	K6695_RS14550, K6695_14550	nitrate reductase cytochrome c-type subunit	nitrate reductase cytochrome c-type subunit
1197719	Salmonella bongori N268-08	66756714	napB	A464_RS11425, A464_2374	nitrate reductase cytochrome c-type subunit	nitrate reductase cytochrome c-type subunit
624	Shigella sonnei	66673902	napB	HUX90_RS17005, HUX90_17005	nitrate reductase cytochrome c-type subunit	nitrate reductase cytochrome c-type subunit
208962	Escherichia albertii	66507826	napB	JRC41_RS07565, JRC41_07565	nitrate reductase cytochrome c-type subunit	nitrate reductase cytochrome c-type subunit
57706	Citrobacter braakii	66273699	napB	GFC06_RS12125, GFC06_12125	nitrate reductase cytochrome c-type subunit	nitrate reductase cytochrome c-type subunit
565	Atlantibacter hermannii	66024187	napB	FV157_RS13680	nitrate reductase cytochrome c-type subunit	nitrate reductase cytochrome c-type subunit
1639133	Citrobacter portucalensis	61127644	napB	FOB25_RS19170, FOB25_19175	nitrate reductase cytochrome c-type subunit	nitrate reductase cytochrome c-type subunit
564	Escherichia fergusonii	60901018	napB	HVX45_RS06265, HVX45_06265	nitrate reductase cytochrome c-type subunit	nitrate reductase cytochrome c-type subunit
546	Citrobacter freundii	60896053	napB	EGX89_RS05890, EGX89_05900	nitrate reductase cytochrome c-type subunit	nitrate reductase cytochrome c-type subunit
622	Shigella dysenteriae	58462681	napB	AJR21_RS17175, AJR21_017410	nitrate reductase cytochrome c-type subunit	nitrate reductase cytochrome c-type subunit
621	Shigella boydii	58388756	napB	BUK67_RS04115	nitrate reductase cytochrome c-type subunit	nitrate reductase cytochrome c-type subunit
500640	Citrobacter youngae ATCC 29220	58320805	napB	CIT292_RS21160	nitrate reductase cytochrome c-type subunit	nitrate reductase cytochrome c-type subunit
61647	Pluralibacter gergoviae	61382976	napB	A8H26_RS06620, A8H26_06615	nitrate reductase cytochrome c-type subunit	nitrate reductase cytochrome c-type subunit
99287	Salmonella enterica subsp. enterica serovar Typhimurium str. LT2	1253778	napB	STM2256	nitrate reductase
198214	Shigella flexneri 2a str. 301	1025488	napB	SF2287	nitrate reductase cytochrome C550 subunit
67824	Citrobacter farmeri	69617137	napB	EGK65_RS07845, EGK65_07865	nitrate reductase cytochrome c-type subunit	nitrate reductase cytochrome c-type subunit
67827	Citrobacter werkmanii	69487454	napB	FOB24_RS17180, FOB24_17180	nitrate reductase cytochrome c-type subunit	nitrate reductase cytochrome c-type subunit
1748967	Citrobacter cronae	69431940	napB	JSN25_RS20035	nitrate reductase cytochrome c-type subunit	nitrate reductase cytochrome c-type subunit
35703	Citrobacter amalonaticus	66236901	napB	AL524_RS36765, AL524_11075	nitrate reductase cytochrome c-type subunit	nitrate reductase cytochrome c-type subunit
133448	Citrobacter youngae	49772738	napB	EL296_RS07645, NCTC13709_01556	nitrate reductase cytochrome c-type subunit	nitrate reductase cytochrome c-type subunit
290338	Citrobacter koseri ATCC BAA-895	45134808	napB	CKO_RS02520, CKO_00572	nitrate reductase cytochrome c-type subunit	nitrate reductase cytochrome c-type subunit
469008	Escherichia coli BL21(DE3)	8112703	napB	B21_02089	small subunit of periplasmic nitrate reductase, cytochrome c[550] protein, subunit of molybdoprotein complex and periplasmic nitrate reductase
35703	Citrobacter amalonaticus	31658048	napB	AL524_RS11180, AL524_11075	nitrate reductase
1355100	Escherichia coli JJ1886	17431294	napB	P423_12365	nitrate reductase cytochrome C550 subunit
1064551	Salmonella enterica subsp. enterica serovar Thompson str. RM6836	17120417	napB	IA1_11240	nitrate reductase cytochrome C550 subunit
1335916	Escherichia coli LY180	16979971	napB	LY180_11505	nitrate reductase cytochrome C550 subunit
1298917	Salmonella enterica subsp. enterica serovar Pullorum str. S06004	16490434	napB	I137_02905	nitrate reductase cytochrome C550 subunit
1271863	Salmonella enterica subsp. enterica serovar Cubana str. CFSAN002050	16304719	napB	CFSAN002050_18210	nitrate reductase cytochrome C550 subunit
1271864	Salmonella enterica subsp. enterica serovar Heidelberg str. CFSAN002069	16292416	napB	CFSAN002069_20560	nitrate reductase cytochrome C550 subunit
1171376	Salmonella enterica subsp. enterica serovar Typhimurium str. U288	15378984	napB	STU288_07655	nitrate reductase cytochrome C550 subunit
1267753	Salmonella enterica subsp. enterica serovar Javiana str. CFSAN001992	14640267	napB	CFSAN001992_22275	nitrate reductase cytochrome C550 subunit
1133853	Escherichia coli O104:H4 str. 2009EL-2071	13704888	napB	O3O_17200	nitrate reductase cytochrome C550 subunit
1133852	Escherichia coli O104:H4 str. 2011C-3493	13703146	napB	O3K_08435	nitrate reductase cytochrome C550 subunit
1134782	Escherichia coli O104:H4 str. 2009EL-2050	13693224	napB	O3M_08385	nitrate reductase cytochrome C550 subunit
536056	Escherichia coli DH1	12872414	napB	ECDH1ME8569_2138, ECK2195, JW5367, b2203	nitrate reductase
595495	Escherichia coli KO11FL	12762773	napB	KO11_11615	nitrate reductase cytochrome C550 subunit
566546	Escherichia coli W	12749703	napB	WFL_11765	nitrate reductase cytochrome C550 subunit
1048689	Escherichia coli O55:H7 str. RM12579	12660243	napB	ECO55CA74_13570	nitrate reductase cytochrome C550 subunit
216599	Shigella sonnei 53G	11952787	napB	SSON53_13225	nitrate reductase cytochrome C550 subunit
703	Plesiomonas shigelloides	69705957	napB	LPH35_RS11250	nitrate reductase cytochrome c-type subunit	nitrate reductase cytochrome c-type subunit
133448	Citrobacter youngae	67515985	napB	J5Z75_RS12190, J5Z75_12185	nitrate reductase cytochrome c-type subunit	nitrate reductase cytochrome c-type subunit
67824	Citrobacter farmeri	67373607	napB	Cf24236_RS15635, Cf24236_3113	nitrate reductase cytochrome c-type subunit	nitrate reductase cytochrome c-type subunit
2608867	Escherichia ruysiae	67176217	napB	JMW11_RS21305	nitrate reductase cytochrome c-type subunit	nitrate reductase cytochrome c-type subunit
1353980	Shigella dysenteriae SD1D	66657720	napB	M921_RS0117315	nitrate reductase cytochrome c-type subunit	nitrate reductase cytochrome c-type subunit
1499973	Escherichia marmotae	66446404	napB	HV276_RS15365, HV276_15370	nitrate reductase cytochrome c-type subunit	nitrate reductase cytochrome c-type subunit
67827	Citrobacter werkmanii	64169335	napB	GHT40_RS01800, GHT40_01800	nitrate reductase cytochrome c-type subunit	nitrate reductase cytochrome c-type subunit
67824	Citrobacter farmeri	64042974	napB	I5485_RS06830, I5485_06830	nitrate reductase cytochrome c-type subunit	nitrate reductase cytochrome c-type subunit
133448	Citrobacter youngae	64032986	napB	I5423_RS04075, I5423_04075	nitrate reductase cytochrome c-type subunit	nitrate reductase cytochrome c-type subunit
1748967	Citrobacter cronae	63940520	napB	I6M86_RS18420, I6M86_18420	nitrate reductase cytochrome c-type subunit	nitrate reductase cytochrome c-type subunit
1748967	Citrobacter cronae	62025602	napB	H7I73_RS22260, H7I73_22260	nitrate reductase cytochrome c-type subunit	nitrate reductase cytochrome c-type subunit
1114922	Citrobacter farmeri GTC 1319	62016797	napB	CIFAM_RS01745, CIFAM_02_01730	nitrate reductase cytochrome c-type subunit	nitrate reductase cytochrome c-type subunit
624	Shigella sonnei	61754508	napB	CI730_RS14850, CI730_14855	nitrate reductase cytochrome c-type subunit	nitrate reductase cytochrome c-type subunit
622	Shigella dysenteriae	61733339	napB	IC625_RS14955	nitrate reductase cytochrome c-type subunit	nitrate reductase cytochrome c-type subunit
621	Shigella boydii	61644482	napB	CUA51_RS07200, CUA51_07290	nitrate reductase cytochrome c-type subunit	nitrate reductase cytochrome c-type subunit
54736	Salmonella bongori	61369236	napB	CBY01_RS01615	nitrate reductase cytochrome c-type subunit	nitrate reductase cytochrome c-type subunit
545	Citrobacter koseri	61141125	napB	BBP07_RS21430, BBP07_16425	nitrate reductase cytochrome c-type subunit	nitrate reductase cytochrome c-type subunit
133448	Citrobacter youngae	61095612	napB	DY191_RS08835, NCTC13708_01748	nitrate reductase cytochrome c-type subunit	nitrate reductase cytochrome c-type subunit
57706	Citrobacter braakii	61041704	napB	EY919_RS05510, EY919_05510	nitrate reductase cytochrome c-type subunit	nitrate reductase cytochrome c-type subunit
35703	Citrobacter amalonaticus	60922676	napB	CITRO92_RS22545, CITRO92_4294	nitrate reductase cytochrome c-type subunit	nitrate reductase cytochrome c-type subunit
1499973	Escherichia marmotae	60669099	napB	EL192_RS13695, NCTC11133_02709	nitrate reductase cytochrome c-type subunit	nitrate reductase cytochrome c-type subunit
564	Escherichia fergusonii	58347769	napB	HVX34_RS05975, HVX34_05975	nitrate reductase cytochrome c-type subunit	nitrate reductase cytochrome c-type subunit
1639133	Citrobacter portucalensis	58184924	napB	FOC46_RS20745, FOC46_20740	nitrate reductase cytochrome c-type subunit	nitrate reductase cytochrome c-type subunit
624	Shigella sonnei	57729714	napB	CI684_RS09450, CI684_09450	nitrate reductase cytochrome c-type subunit	nitrate reductase cytochrome c-type subunit
2577118	Salmonella bongori serovar 48:z81:-	57496161	napB	HLD05_RS19555	nitrate reductase cytochrome c-type subunit	nitrate reductase cytochrome c-type subunit
703	Plesiomonas shigelloides	57265472	napB	FOC33_RS14165, FOC33_14165	nitrate reductase cytochrome c-type subunit	nitrate reductase cytochrome c-type subunit
35703	Citrobacter amalonaticus	56871875	napB	AL479_RS01175, AL479_01125	nitrate reductase cytochrome c-type subunit	nitrate reductase cytochrome c-type subunit
208962	Escherichia albertii	56814887	napB	AST80_RS11350, EAE6F_2147	nitrate reductase cytochrome c-type subunit	nitrate reductase cytochrome c-type subunit
1499973	Escherichia marmotae	56806938	napB	FM737_RS13825, FM737_002712	nitrate reductase cytochrome c-type subunit	nitrate reductase cytochrome c-type subunit
546	Citrobacter freundii	56769851	napB	CU079_RS20575, CU079_20575	nitrate reductase cytochrome c-type subunit	nitrate reductase cytochrome c-type subunit
1639133	Citrobacter portucalensis	50275629	napB	E7703_RS16235, E7703_16315	nitrate reductase cytochrome c-type subunit	nitrate reductase cytochrome c-type subunit
866789	Escherichia coli DSM 30083 = JCM 1649 = ATCC 11775	49583978	napB	EAS44_RS09280, EAS44_24885	nitrate reductase cytochrome c-type subunit	nitrate reductase cytochrome c-type subunit
622	Shigella dysenteriae	48726967	napB	DS873_RS23440, NCTC4837_05088	nitrate reductase cytochrome c-type subunit	nitrate reductase cytochrome c-type subunit
42897	Shigella flexneri 2a	48109750	napB	C1P79_RS23760	nitrate reductase cytochrome c-type subunit	nitrate reductase cytochrome c-type subunit
1499973	Escherichia marmotae	48087259	napB	C1192_RS00885, C1192_00885	nitrate reductase cytochrome c-type subunit	nitrate reductase cytochrome c-type subunit
67827	Citrobacter werkmanii	47061566	napB	B2G73_RS02230	nitrate reductase cytochrome c-type subunit	nitrate reductase cytochrome c-type subunit
1261127	Citrobacter amalonaticus Y19	45628627	napB	F384_RS11820, F384_11820	nitrate reductase cytochrome c-type subunit	nitrate reductase cytochrome c-type subunit
1440052	Escherichia albertii KF1	45507798	napB	EAKF1_RS19710, EAKF1_ch3785	nitrate reductase cytochrome c-type subunit	nitrate reductase cytochrome c-type subunit
637910	Citrobacter rodentium ICC168	45407002	napB	ROD_RS11560, ROD_23341	nitrate reductase cytochrome c-type subunit	nitrate reductase cytochrome c-type subunit
585054	Escherichia fergusonii ATCC 35469	45115288	napB	EFER_RS11515, EFER_2293	nitrate reductase cytochrome c-type subunit	nitrate reductase cytochrome c-type subunit
218493	Salmonella bongori NCTC 12419	44981054	napB	SBG_RS10545, SBG_2053	nitrate reductase cytochrome c-type subunit	nitrate reductase cytochrome c-type subunit
1115512	Atlantibacter hermannii NBRC 105704	43265802	napB	EH105704_RS04280, EH105704_01_08550	nitrate reductase cytochrome c-type subunit	nitrate reductase cytochrome c-type subunit
1354252	Buttiauxella ferragutiae ATCC 51602	43158906	napB	M976_RS10685, M976_02135	nitrate reductase cytochrome c-type subunit	nitrate reductase cytochrome c-type subunit
703	Plesiomonas shigelloides	42987137	napB	NCTC9997_RS05400, BAY29_RS05395, NCTC7364_RS05445, SAMEA2665130_01098	nitrate reductase cytochrome c-type subunit	nitrate reductase cytochrome c-type subunit
1121863	Franconibacter pulveris DSM 19144	42485600	napB	Q370_RS0122470	nitrate reductase cytochrome c-type subunit	nitrate reductase cytochrome c-type subunit
158822	Cedecea neteri	41070542	napB	JT31_RS18180, JT31_18525	nitrate reductase cytochrome c-type subunit	nitrate reductase cytochrome c-type subunit
61647	Pluralibacter gergoviae	29487028	napB	LG71_RS05960, LG71_06040	nitrate reductase cytochrome c-type subunit	nitrate reductase cytochrome c-type subunit
1333848	Citrobacter freundii CFNIH1	23339093	napB	CFNIH1_RS22270, CFNIH1_22625	nitrate reductase cytochrome c-type subunit	nitrate reductase cytochrome c-type subunit
1110693	Escherichia coli str. K-12 substr. MDS42	14970535	napB	ECMDS42_1770, ECK2195, JW5367, b2203	nitrate reductase, small, cytochrome C550 subunit, periplasmic
316407	Escherichia coli str. K-12 substr. W3110	12933230	napB	Y75_p2164	nitrate reductase, small, cytochrome C550 subunit, periplasmic
566546	Escherichia coli W	12696161	napB	ECW_m2403	nitrate reductase, small, cytochrome c550 subunit, periplasmic
714962	Escherichia coli IHE3034	12691005	napB	ECOK1_2437	periplasmic nitrate reductase, diheme cytochrome c subunit
1033813	Escherichia coli NA114	12680516	napB	ECNA114_2295	Nitrate reductase cytochrome c550-type subunit
1072459	Escherichia coli O7:K1 str. CE10	12675381	napB	CE10_2576	nitrate reductase, small, cytochrome C550 subunit, periplasmic
585396	Escherichia coli O111:H- str. 11128	8487397	napB	ECO111_2939	nitrate reductase, small, cytochrome C550 subunit, periplasmic
585395	Escherichia coli O103:H2 str. 12009	8476119	napB	ECO103_2678	nitrate reductase, small, cytochrome C550 subunit, periplasmic
469008	Escherichia coli BL21(DE3)	8183008	napB	ECD_02130	nitrate reductase, small, cytochrome C550 subunit, periplasmic
316407	Escherichia coli str. K-12 substr. W3110	7436601	napB		nitrate reductase, small, cytochrome C550 subunit, periplasmic
585056	Escherichia coli UMN026	7157242	napB	ECUMN_2538	nitrate reductase small subunit
1849603	Enterobacteriaceae bacterium	52077528	napB	FXZ81_RS14355	nitrate reductase cytochrome c-type subunit	nitrate reductase cytochrome c-type subunit
57706	Citrobacter braakii	48352870	napB	A6J81_RS25255, A6J81_25100	nitrate reductase cytochrome c-type subunit	nitrate reductase cytochrome c-type subunit
550537	Salmonella enterica subsp. enterica serovar Enteritidis str. P125109	6949719	napB	SEN2239	citrate reductase cytochrome c-type subunit
550538	Salmonella enterica subsp. enterica serovar Gallinarum str. 287/91	6924218	napB	SG2284	citrate reductase cytochrome c-type subunit
527001	Salmonella enterica subsp. enterica serovar Typhi str. Ty21a	15410707	napB	TY21A_03095	citrate reductase cytochrome c-type subunit
685038	Escherichia coli O83:H1 str. NRG 857C	12878572	napB	NRG857_11180	citrate reductase cytochrome c-type subunit
869729	Escherichia coli UM146	12699669	napB	UM146_05790	citrate reductase cytochrome c-type subunit
718274	Salmonella enterica subsp. enterica serovar Typhimurium str. T000240	11841182	napB	STMDT12_C22780	citrate reductase cytochrome c-type subunit
990282	Salmonella enterica subsp. enterica serovar Typhimurium str. UK-1	11836425	napB	STMUK_2287	citrate reductase cytochrome c-type subunit
573235	Escherichia coli O26:H11 str. 11368	8481939	napB	ECO26_3129	citrate reductase cytochrome c-type subunit
544404	Escherichia coli O157:H7 str. TW14359	8217648	napB	ECSP_3082	citrate reductase cytochrome c-type subunit
413997	Escherichia coli B str. REL606	8176646	napB	ECB_02130	citrate reductase cytochrome c-type subunit
866768	Escherichia coli 'BL21-Gold(DE3)pLysS AG'	8159992	napB	ECBD_1457	citrate reductase cytochrome C subunit
595496	Escherichia coli BW2952	7954394	napB	BWG_1976	citrate reductase cytochrome c-type subunit
476213	Salmonella enterica subsp. enterica serovar Paratyphi C strain RKS4594	7553964	napB	SPC_1455	citrate reductase cytochrome c-type subunit
585057	Escherichia coli IAI39	7152184	napB	ECIAI39_2341	citrate reductase cytochrome c-type subunit
585055	Escherichia coli 55989	7146962	napB	EC55989_2456	citrate reductase cytochrome c-type subunit
585397	Escherichia coli ED1a	7140352	napB	ECED1_2668	citrate reductase cytochrome c-type subunit
585035	Escherichia coli S88	7129669	napB	ECS88_2350	citrate reductase cytochrome c-type subunit
585034	Escherichia coli IAI1	7124530	napB	ECIAI1_2285	citrate reductase cytochrome c-type subunit
585054	Escherichia fergusonii ATCC 35469	7123734	napB	EFER_2293	citrate reductase cytochrome c-type subunit
574521	Escherichia coli O127:H6 str. E2348/69	7060926	napB	E2348C_2347, E2348_C_2347	citrate reductase cytochrome c-type subunit
409438	Escherichia coli SE11	7000856	napB	ECSE_2471	citrate reductase cytochrome c-type subunit
444450	Escherichia coli O157:H7 str. EC4115	6969512	napB	ECH74115_3340	citrate reductase cytochrome c-type subunit
439851	Salmonella enterica subsp. enterica serovar Dublin str. CT_02021853	6871089	napB	SeD_A2599	citrate reductase cytochrome c-type subunit
554290	Salmonella enterica subsp. enterica serovar Paratyphi A str. AKU_12601	6809856	napB	SSPA0572	citrate reductase cytochrome c-type subunit
454166	Salmonella enterica subsp. enterica serovar Agona str. SL483	6797273	napB	SeAg_B2391	citrate reductase cytochrome c-type subunit
439843	Salmonella enterica subsp. enterica serovar Schwarzengrund str. CVM19633	6516437	napB	SeSA_A2482	citrate reductase cytochrome c-type subunit
454169	Salmonella enterica subsp. enterica serovar Heidelberg str. SL476	6490075	napB	SeHA_C2496	citrate reductase cytochrome c-type subunit
423368	Salmonella enterica subsp. enterica serovar Newport str. SL254	6484028	napB	SNSL254_A2440	citrate reductase cytochrome c-type subunit
344609	Shigella boydii CDC 3083-94	6269866	napB	SbBS512_E0738	citrate reductase cytochrome c-type subunit
439855	Escherichia coli SMS-3-5	6143208	napB	EcSMS35_2351	citrate reductase cytochrome c-type subunit
481805	Escherichia coli ATCC 8739	6067424	napB	EcolC_1447	citrate reductase cytochrome c-type subunit
316385	Escherichia coli str. K-12 substr. DH10B	6059474	napB	ECDH10B_2360	citrate reductase cytochrome c-type subunit
1016998	Salmonella enterica subsp. enterica serovar Paratyphi B str. SPB7	5781790	napB	SPAB_00736	citrate reductase cytochrome c-type subunit
882884	Salmonella enterica subsp. arizonae serovar 62:z4,z23:- str. RSK2980	5761546	napB	SARI_00634	citrate reductase cytochrome c-type subunit
331112	Escherichia coli HS	5594764	napB	EcHS_A2341	citrate reductase cytochrome c-type subunit
331111	Escherichia coli E24377A	5590317	napB	EcE24377A_2502	citrate reductase cytochrome c-type subunit
290338	Citrobacter koseri ATCC BAA-895	5584925	napB	CKO_00572	citrate reductase cytochrome c-type subunit
405955	Escherichia coli APEC O1	4493245	napB	APECO1_4356	citrate reductase cytochrome c-type subunit
373384	Shigella flexneri 5 str. 8401	4210989	napB	SFV_2279	citrate reductase cytochrome c-type subunit
362663	Escherichia coli 536	4191756	napB	ECP_2244	citrate reductase cytochrome c-type subunit
364106	Escherichia coli UTI89	3992303	napB	UTI89_C2481	citrate reductase cytochrome c-type subunit
300267	Shigella dysenteriae Sd197	3799671	napB	SDY_0875	citrate reductase cytochrome c-type subunit
300268	Shigella boydii Sb227	3781087	napB	SBO_2104	citrate reductase cytochrome c-type subunit
300269	Shigella sonnei Ss046	3667887	napB	SSON_2261, SSO_2261	citrate reductase cytochrome c-type subunit
321314	Salmonella enterica subsp. enterica serovar Choleraesuis str. SC-B67	3334750	napB	SC2261	citrate reductase cytochrome c-type subunit
198215	Shigella flexneri 2a str. 2457T	1078707	napB	S2417	citrate reductase cytochrome c-type subunit
209261	Salmonella enterica subsp. enterica serovar Typhi str. Ty2	1069705	napB	t0608	citrate reductase cytochrome c-type subunit
199310	Escherichia coli CFT073	1038153	napB	c2741	citrate reductase cytochrome c-type subunit
155864	Escherichia coli O157:H7 str. EDL933	959552	napB	Z3460	citrate reductase cytochrome C subunit
386585	Escherichia coli O157:H7 str. Sakai	916798	napB	ECs_3092	cytochrome c-type protein NapB	cytochrome c-type protein NapB
936157	Salmonella enterica subsp. enterica serovar Weltevreden str. 2007-60-3289-1	13856048	napB	SENTW_2384	Diheme cytochrome c napB Flags: Precursor
216592	Escherichia coli 042	12884344	napB	EC042_2444	diheme cytochrome C protein
588858	Salmonella enterica subsp. enterica serovar Typhimurium str. 14028S	11753273	napB	STM14_2785	diheme cytochrome c550
637910	Citrobacter rodentium ICC168	8714126	napB	ROD_23341	diheme cytochrome C protein
511145	Escherichia coli str. K-12 substr. MG1655	946706	napC	b2202, ECK2194, yejX	periplasmic nitrate reductase cytochrome c protein	periplasmic nitrate reductase cytochrome c protein
1110693	Escherichia coli str. K-12 substr. MDS42	14970135	napC	ECMDS42_1769, ECK2194, JW2190, b2202	nitrate reductase, cytochrome c-type,periplasmic
316407	Escherichia coli str. K-12 substr. W3110	12932936	napC	Y75_p2163	nitrate reductase, cytochrome c-type,periplasmic
566546	Escherichia coli W	12696160	napC	ECW_m2402	nitrate reductase, cytochrome c-type, periplasmic
585396	Escherichia coli O111:H- str. 11128	8486102	napC	ECO111_2938	nitrate reductase NapC, cytochrome c-type, periplasmic
585395	Escherichia coli O103:H2 str. 12009	8474858	napC	ECO103_2677	nitrate reductase NapC, cytochrome c-type, periplasmic
469008	Escherichia coli BL21(DE3)	8183007	napC	ECD_02129	nitrate reductase, cytochrome c-type, periplasmic
469008	Escherichia coli BL21(DE3)	8113097	napC	B21_02088	cytochrome c protein, subunit of periplasmic nitrate reductase
316407	Escherichia coli str. K-12 substr. W3110	7435377	napC		nitrate reductase, cytochrome c-type,periplasmic
585056	Escherichia coli UMN026	7155928	napC	ECUMN_2537	nitrate reductase subunit cytochrome c-type
936157	Salmonella enterica subsp. enterica serovar Weltevreden str. 2007-60-3289-1	13855988	napC	SENTW_2383	Cytochrome c-type protein napC
316385	Escherichia coli str. K-12 substr. DH10B	6059094	napC	ECDH10B_2359	cytochrome c-type protein NapC
990282	Salmonella enterica subsp. enterica serovar Typhimurium str. UK-1	11836424	napC	STMUK_2286	cytochrome c-type protein NapC
588858	Salmonella enterica subsp. enterica serovar Typhimurium str. 14028S	11753272	napC	STM14_2784	cytochrome c-type protein NapC
573235	Escherichia coli O26:H11 str. 11368	8480639	napC	ECO26_3128	cytochrome c-type protein NapC
544404	Escherichia coli O157:H7 str. TW14359	8217647	napC	ECSP_3081	cytochrome c-type protein NapC
413997	Escherichia coli B str. REL606	8178569	napC	ECB_02129	cytochrome c-type protein NapC
595496	Escherichia coli BW2952	7953898	napC	BWG_1975	cytochrome c-type protein NapC
476213	Salmonella enterica subsp. enterica serovar Paratyphi C strain RKS4594	7553965	napC	SPC_1456	cytochrome c-type protein NapC
585057	Escherichia coli IAI39	7150911	napC	ECIAI39_2340	cytochrome c-type protein NapC
585055	Escherichia coli 55989	7145674	napC	EC55989_2455	cytochrome c-type protein NapC
585397	Escherichia coli ED1a	7139315	napC	ECED1_2667	cytochrome c-type protein NapC
585035	Escherichia coli S88	7129167	napC	ECS88_2349	cytochrome c-type protein NapC
585034	Escherichia coli IAI1	7124458	napC	ECIAI1_2284	cytochrome c-type protein NapC
585054	Escherichia fergusonii ATCC 35469	7120867	napC	EFER_2292	cytochrome c-type protein NapC
574521	Escherichia coli O127:H6 str. E2348/69	7064332	napC	E2348C_2346, E2348_C_2346	cytochrome c-type protein NapC
444450	Escherichia coli O157:H7 str. EC4115	6967394	napC	ECH74115_3339	cytochrome c-type protein NapC
550537	Salmonella enterica subsp. enterica serovar Enteritidis str. P125109	6948013	napC	SEN2238	cytochrome c-type protein NapC
550538	Salmonella enterica subsp. enterica serovar Gallinarum str. 287/91	6923237	napC	SG2283	cytochrome c-type protein NapC
439851	Salmonella enterica subsp. enterica serovar Dublin str. CT_02021853	6871605	napC	SeD_A2598	cytochrome c-type protein NapC
454166	Salmonella enterica subsp. enterica serovar Agona str. SL483	6795861	napC	SeAg_B2390	cytochrome c-type protein NapC
439843	Salmonella enterica subsp. enterica serovar Schwarzengrund str. CVM19633	6515280	napC	SeSA_A2481	cytochrome c-type protein NapC
454169	Salmonella enterica subsp. enterica serovar Heidelberg str. SL476	6490898	napC	SeHA_C2495	cytochrome c-type protein NapC
423368	Salmonella enterica subsp. enterica serovar Newport str. SL254	6486017	napC	SNSL254_A2439	cytochrome c-type protein NapC
344609	Shigella boydii CDC 3083-94	6269189	napC	SbBS512_E0739	cytochrome c-type protein NapC
439855	Escherichia coli SMS-3-5	6146402	napC	EcSMS35_2350	cytochrome c-type protein NapC
331112	Escherichia coli HS	5594084	napC	EcHS_A2340	cytochrome c-type protein NapC
331111	Escherichia coli E24377A	5588581	napC	EcE24377A_2501	cytochrome c-type protein NapC
405955	Escherichia coli APEC O1	4495190	napC	APECO1_4357	cytochrome c-type protein NapC
373384	Shigella flexneri 5 str. 8401	4210988	napC	SFV_2278	cytochrome c-type protein NapC
364106	Escherichia coli UTI89	3992302	napC	UTI89_C2480	cytochrome c-type protein NapC
300267	Shigella dysenteriae Sd197	3796881	napC	SDY_0876	cytochrome c-type protein NapC
300268	Shigella boydii Sb227	3781088	napC	SBO_2105	cytochrome c-type protein NapC
300269	Shigella sonnei Ss046	3667886	napC	SSON_2260, SSO_2260	cytochrome c-type protein NapC
321314	Salmonella enterica subsp. enterica serovar Choleraesuis str. SC-B67	3334749	napC	SC2260	cytochrome c-type protein NapC
198215	Shigella flexneri 2a str. 2457T	1078708	napC	S2416	cytochrome c-type protein NapC
209261	Salmonella enterica subsp. enterica serovar Typhi str. Ty2	1069706	napC	t0609	cytochrome c-type protein NapC
199310	Escherichia coli CFT073	1038151	napC	c2739	cytochrome c-type protein NapC
155864	Escherichia coli O157:H7 str. EDL933	960378	napC	Z3459	cytochrome C
536056	Escherichia coli DH1	12872417	napD	ECDH1ME8569_2142, ECK2199, JW2195, b2207	periplasmic nitrate reductase
595495	Escherichia coli KO11FL	12762769	napD	KO11_11595	assembly protein for periplasmic nitrate reductase
566546	Escherichia coli W	12749707	napD	WFL_11785	assembly protein for periplasmic nitrate reductase
386585	Escherichia coli O157:H7 str. Sakai	916802	napD	ECs_3096	nitrate reductase	nitrate reductase
99287	Salmonella enterica subsp. enterica serovar Typhimurium str. LT2	1253782	napD	STM2260	nitrate reductase
198214	Shigella flexneri 2a str. 301	1027277	napD	SF2291	assembly protein for periplasmic nitrate reductase
1110693	Escherichia coli str. K-12 substr. MDS42	14970533	napD	ECMDS42_1774, ECK2199, JW2195, b2207	assembly protein for periplasmic nitrate reductase
316407	Escherichia coli str. K-12 substr. W3110	12933226	napD	Y75_p2168	assembly protein for periplasmic nitrate reductase
910348	Escherichia coli P12b	12755218	napD	P12B_c2298	Periplasmic nitrate reductase
655817	Escherichia coli ABU 83972	12727871	napD	ECABU_c25410	NapD protein subunit of nitrate reductase
566546	Escherichia coli W	12696165	napD	ECW_m2407	assembly protein for periplasmic nitrate reductase
1033813	Escherichia coli NA114	12680520	napD	ECNA114_2299	Putative nitrate reductase
1072459	Escherichia coli O7:K1 str. CE10	12675385	napD	CE10_2580	assembly protein for periplasmic nitrate reductase
591020	Shigella flexneri 2002017	12319066	napD	SFxv_2525	assembly protein for periplasmic nitrate reductase
990282	Salmonella enterica subsp. enterica serovar Typhimurium str. UK-1	11836429	napD	STMUK_2291	assembly protein for periplasmic nitrate reductase
588858	Salmonella enterica subsp. enterica serovar Typhimurium str. 14028S	11753275	napD	STM14_2789	assembly protein for periplasmic nitrate reductase
909946	Salmonella enterica subsp. enterica serovar Typhimurium str. ST4/74	11748608	napD	STM474_2356	assembly protein for periplasmic nitrate reductase
701177	Escherichia coli O55:H7 str. CB9615	8871710	napD	G2583_2748	periplasmic nitrate reductase
585396	Escherichia coli O111:H- str. 11128	8487395	napD	ECO111_2943	periplasmic nitrate reductase assembly protein NapD
573235	Escherichia coli O26:H11 str. 11368	8481937	napD	ECO26_3133	assembly protein for periplasmic nitrate reductase
585395	Escherichia coli O103:H2 str. 12009	8476117	napD	ECO103_2682	periplasmic nitrate reductase assembly protein NapD
544404	Escherichia coli O157:H7 str. TW14359	8217652	napD	ECSP_3086	assembly protein for periplasmic nitrate reductase
469008	Escherichia coli BL21(DE3)	8183012	napD	ECD_02134	assembly protein for periplasmic nitrate reductase
413997	Escherichia coli B str. REL606	8179118	napD	ECB_02134	assembly protein for periplasmic nitrate reductase
595496	Escherichia coli BW2952	7954395	napD	BWG_1980	assembly protein for periplasmic nitrate reductase
316407	Escherichia coli str. K-12 substr. W3110	7436599	napD		assembly protein for periplasmic nitrate reductase
585056	Escherichia coli UMN026	7157240	napD	ECUMN_2542	nitrate reductase assembly protein
585057	Escherichia coli IAI39	7152182	napD	ECIAI39_2345	assembly protein for periplasmic nitrate reductase
585055	Escherichia coli 55989	7146960	napD	EC55989_2461	assembly protein for periplasmic nitrate reductase
585397	Escherichia coli ED1a	7140350	napD	ECED1_2672	assembly protein for periplasmic nitrate reductase
585035	Escherichia coli S88	7129667	napD	ECS88_2354	assembly protein for periplasmic nitrate reductase
585034	Escherichia coli IAI1	7124528	napD	ECIAI1_2290	assembly protein for periplasmic nitrate reductase
585054	Escherichia fergusonii ATCC 35469	7120670	napD	EFER_2297	assembly protein for periplasmic nitrate reductase
574521	Escherichia coli O127:H6 str. E2348/69	7060924	napD	E2348C_2351, E2348_C_2351	assembly protein for periplasmic nitrate reductase
444450	Escherichia coli O157:H7 str. EC4115	6970945	napD	ECH74115_3344	assembly protein for periplasmic nitrate reductase
550537	Salmonella enterica subsp. enterica serovar Enteritidis str. P125109	6949717	napD	SEN2243	assembly protein for periplasmic nitrate reductase
550538	Salmonella enterica subsp. enterica serovar Gallinarum str. 287/91	6924216	napD	SG2288	assembly protein for periplasmic nitrate reductase
439843	Salmonella enterica subsp. enterica serovar Schwarzengrund str. CVM19633	6517785	napD	SeSA_A2486	nitrate reductase assembly protein
454169	Salmonella enterica subsp. enterica serovar Heidelberg str. SL476	6488586	napD	SeHA_C2500	assembly protein for periplasmic nitrate reductase
423368	Salmonella enterica subsp. enterica serovar Newport str. SL254	6483765	napD	SNSL254_A2444	periplasmic nitrate reductase assembly protein
344609	Shigella boydii CDC 3083-94	6270374	napD	SbBS512_E0734	assembly protein for periplasmic nitrate reductase
439855	Escherichia coli SMS-3-5	6144105	napD	EcSMS35_2355	assembly protein for periplasmic nitrate reductase
316385	Escherichia coli str. K-12 substr. DH10B	6058819	napD	ECDH10B_2364	assembly protein for periplasmic nitrate reductase
331112	Escherichia coli HS	5592270	napD	EcHS_A2345	assembly protein for periplasmic nitrate reductase
331111	Escherichia coli E24377A	5587190	napD	EcE24377A_2506	assembly protein for periplasmic nitrate reductase
405955	Escherichia coli APEC O1	4493249	napD	APECO1_4352	assembly protein for periplasmic nitrate reductase
373384	Shigella flexneri 5 str. 8401	4210768	napD	SFV_2283	assembly protein for periplasmic nitrate reductase
364106	Escherichia coli UTI89	3992307	napD	UTI89_C2485	assembly protein for periplasmic nitrate reductase
300267	Shigella dysenteriae Sd197	3799667	napD	SDY_0871	assembly protein for periplasmic nitrate reductase
300268	Shigella boydii Sb227	3781083	napD	SBO_2100	assembly protein for periplasmic nitrate reductase
300269	Shigella sonnei Ss046	3667891	napD	SSON_2265, SSO_2265	assembly protein for periplasmic nitrate reductase
321314	Salmonella enterica subsp. enterica serovar Choleraesuis str. SC-B67	3334754	napD	SC2265	periplasmic nitrate reductase
198215	Shigella flexneri 2a str. 2457T	1078709	napD	S2421	assembly protein for periplasmic nitrate reductase
199310	Escherichia coli CFT073	1038165	napD	c2746	assembly protein for periplasmic nitrate reductase
155864	Escherichia coli O157:H7 str. EDL933	957465	napD	Z3464	assembly protein for periplasmic nitrate reductase
511145	Escherichia coli str. K-12 substr. MG1655	945187	napD	b2207, ECK2199, yojF	NapA signal peptide-binding chaperone NapD	NapA signal peptide-binding chaperone NapD
500640	Citrobacter youngae ATCC 29220	58320809	napD	CIT292_RS21180	chaperone NapD	chaperone NapD
133448	Citrobacter youngae	49772734	napD	EL296_RS07625, NCTC13709_01552	chaperone NapD	chaperone NapD
936157	Salmonella enterica subsp. enterica serovar Weltevreden str. 2007-60-3289-1	13856046	napD	SENTW_2388	Protein napD
630626	Shimwellia blattae DSM 4481 = NBRC 105725	12957101	napD	EBL_c21500	NapD protein
1072459	Escherichia coli O7:K1 str. CE10	12675386	napF	CE10_2581	ferredoxin-type protein, role in electron transfer to periplasmic nitrate reductase NapA
316407	Escherichia coli str. K-12 substr. W3110	7436602	napF		ferredoxin-type protein, predicted role in electron transfer to periplasmic nitrate reductase (NapA)
565	Atlantibacter hermannii	66024182	napF	FV157_RS13655	ferredoxin-type protein NapF	ferredoxin-type protein NapF
703	Plesiomonas shigelloides	69705952	napF	LPH35_RS11225	ferredoxin-type protein NapF	ferredoxin-type protein NapF
1110693	Escherichia coli str. K-12 substr. MDS42	14970536	napF	ECMDS42_1775, ECK2200, JW2196, b2208	ferredoxin-type protein
536056	Escherichia coli DH1	12874007	napF	ECDH1ME8569_2143, ECK2200, JW2196, b2208	ferredoxin-type protein
990282	Salmonella enterica subsp. enterica serovar Typhimurium str. UK-1	11836430	napF	STMUK_2292	ferredoxin-type protein
588858	Salmonella enterica subsp. enterica serovar Typhimurium str. 14028S	11753276	napF	STM14_2790	ferredoxin-type protein
585396	Escherichia coli O111:H- str. 11128	8487398	napF	ECO111_2944	ferredoxin-type protein
573235	Escherichia coli O26:H11 str. 11368	8481940	napF	ECO26_3134	ferredoxin-type protein
585395	Escherichia coli O103:H2 str. 12009	8476120	napF	ECO103_2683	ferredoxin-type protein
544404	Escherichia coli O157:H7 str. TW14359	8217653	napF	ECSP_3087	ferredoxin-type protein
413997	Escherichia coli B str. REL606	8176649	napF	ECB_02135	ferredoxin-type protein
595496	Escherichia coli BW2952	7952519	napF	BWG_1981	ferredoxin-type protein
476213	Salmonella enterica subsp. enterica serovar Paratyphi C strain RKS4594	7553959	napF	SPC_1450	ferredoxin-type protein
585055	Escherichia coli 55989	7146963	napF	EC55989_2462	ferredoxin-type protein
585397	Escherichia coli ED1a	7140353	napF	ECED1_2673	ferredoxin-type protein
585035	Escherichia coli S88	7129670	napF	ECS88_2355	ferredoxin-type protein
585034	Escherichia coli IAI1	7124531	napF	ECIAI1_2291	ferredoxin-type protein
585054	Escherichia fergusonii ATCC 35469	7123735	napF	EFER_2298	ferredoxin-type protein
574521	Escherichia coli O127:H6 str. E2348/69	7060927	napF	E2348C_2352, E2348_C_2352	ferredoxin-type protein
444450	Escherichia coli O157:H7 str. EC4115	6971560	napF	ECH74115_3345	ferredoxin-type protein
550537	Salmonella enterica subsp. enterica serovar Enteritidis str. P125109	6949720	napF	SEN2244	ferredoxin-type protein
550538	Salmonella enterica subsp. enterica serovar Gallinarum str. 287/91	6924219	napF	SG2289	ferredoxin-type protein
439851	Salmonella enterica subsp. enterica serovar Dublin str. CT_02021853	6873128	napF	SeD_A2604	ferredoxin-type protein
454166	Salmonella enterica subsp. enterica serovar Agona str. SL483	6792509	napF	SeAg_B2396	ferredoxin-type protein
439843	Salmonella enterica subsp. enterica serovar Schwarzengrund str. CVM19633	6519442	napF	SeSA_A2487	ferredoxin-type protein
423368	Salmonella enterica subsp. enterica serovar Newport str. SL254	6484476	napF	SNSL254_A2445	ferredoxin-type protein
344609	Shigella boydii CDC 3083-94	6268719	napF	SbBS512_E0733	ferredoxin-type protein
439855	Escherichia coli SMS-3-5	6147267	napF	EcSMS35_2356	ferredoxin-type protein
316385	Escherichia coli str. K-12 substr. DH10B	6058807	napF	ECDH10B_2365	ferredoxin-type protein
331112	Escherichia coli HS	5592271	napF	EcHS_A2346	ferredoxin-type protein
331111	Escherichia coli E24377A	5585933	napF	EcE24377A_2507	ferredoxin-type protein
405955	Escherichia coli APEC O1	4493250	napF	APECO1_4351	ferredoxin-type protein
364106	Escherichia coli UTI89	3992308	napF	UTI89_C2486	ferredoxin-type protein
300267	Shigella dysenteriae Sd197	3799666	napF	SDY_0870	electron transfer	electron transfer|ferredoxin-type protein
300268	Shigella boydii Sb227	3781082	napF	SBO_2099	electron transfer	electron transfer|ferredoxin-type protein
300269	Shigella sonnei Ss046	3667892	napF	SSON_2266, SSO_2266	ferredoxin-type protein
198215	Shigella flexneri 2a str. 2457T	1078713	napF	S2422	ferredoxin-type protein
209261	Salmonella enterica subsp. enterica serovar Typhi str. Ty2	1069693	napF	t0604	ferredoxin-type protein
199310	Escherichia coli CFT073	1038166	napF	c2747	ferredoxin-type protein
155864	Escherichia coli O157:H7 str. EDL933	958901	napF	Z3465	ferredoxin-type protein
566546	Escherichia coli W	12696163	napG	ECW_m2405	ferredoxin-type protein essential for electron transfer from ubiquinol to periplasmic nitrate reductase (NapAB)
469008	Escherichia coli BL21(DE3)	8112950	napG	B21_02091	ferredoxin-type protein, subunit of NapGH, alternative quinol dehydrogenase and periplasmic nitrate reductase
316407	Escherichia coli str. K-12 substr. W3110	7436605	napG		ferredoxin-type protein essential for electron transfer from ubiquinol to periplasmic nitrate reductase (NapAB)
1072459	Escherichia coli O7:K1 str. CE10	12675383	napG	CE10_2578	ferredoxin-type protein essential for electron transfer from ubiquinol to periplasmic nitrate reductase (NapAB)	ferredoxin-type protein essential for electron transfer from ubiquinol to periplasmic nitrate reductase (NapAB)|quinol dehydrogenase membrane component
1110693	Escherichia coli str. K-12 substr. MDS42	14970539	napG	ECMDS42_1772, ECK2197, JW2193, b2205	ferredoxin-type protein
585396	Escherichia coli O111:H- str. 11128	8487401	napG	ECO111_2941	ferredoxin-type protein NapG
585395	Escherichia coli O103:H2 str. 12009	8476123	napG	ECO103_2680	ferredoxin-type protein NapG
566546	Escherichia coli W	12696162	napH	ECW_m2404	ferredoxin-type protein essential for electron transfer from ubiquinol to periplasmic nitrate reductase (NapAB)
469008	Escherichia coli BL21(DE3)	8112702	napH	B21_02090	ferredoxin-type protein, subunit of NapGH, alternative quinol dehydrogenase and periplasmic nitrate reductase
316407	Escherichia coli str. K-12 substr. W3110	7436600	napH		ferredoxin-type protein essential for electron transfer from ubiquinol to periplasmic nitrate reductase (NapAB)
1072459	Escherichia coli O7:K1 str. CE10	12675382	napH	CE10_2577	ferredoxin-type protein essential for electron transfer from ubiquinol to periplasmic nitrate reductase (NapAB)	ferredoxin-type protein essential for electron transfer from ubiquinol to periplasmic nitrate reductase (NapAB)|quinol dehydrogenase membrane component
1110693	Escherichia coli str. K-12 substr. MDS42	14970534	napH	ECMDS42_1771, ECK2196, JW2192, b2204	ferredoxin-type protein
585396	Escherichia coli O111:H- str. 11128	8487396	napH	ECO111_2940	ferredoxin-type protein NapH
585395	Escherichia coli O103:H2 str. 12009	8476118	napH	ECO103_2679	ferredoxin-type protein NapH
511145	Escherichia coli str. K-12 substr. MG1655	945782	narG	b1224, ECK1218, chlC, narC	nitrate reductase A subunit alpha	nitrate reductase A subunit alpha
198214	Shigella flexneri 2a str. 301	1024170	narG	SF1227	nitrate reductase 1 subunit alpha
469008	Escherichia coli BL21(DE3)	8112955	narG	B21_01212	nitrate reductase A, alpha subunit, subunit of NarGH catalytic dimer of nitrate reductase A and nitrate reductase A
936157	Salmonella enterica subsp. enterica serovar Weltevreden str. 2007-60-3289-1	13855575	narG	SENTW_1630	nitrate reductase, alpha subunit
99287	Salmonella enterica subsp. enterica serovar Typhimurium str. LT2	1253283	narG	STM1764	nitrate reductase subunit alpha
386585	Escherichia coli O157:H7 str. Sakai	917270	narG	ECs_2071	nitrate reductase 1 alpha subunit	nitrate reductase 1 alpha subunit
386585	Escherichia coli O157:H7 str. Sakai	913132	narG	ECs_1729	nitrate reductase 1 alpha subunit	nitrate reductase 1 alpha subunit
936157	Salmonella enterica subsp. enterica serovar Weltevreden str. 2007-60-3289-1	13855203	narG	SENTW_1433	nitrate reductase, alpha subunit
1171376	Salmonella enterica subsp. enterica serovar Typhimurium str. U288	15378481	narG	STU288_05185	nitrate reductase A subunit alpha
1286170	Raoultella ornithinolytica B6	15324824	narG	RORB6_03885	nitrate reductase A subunit alpha
1267753	Salmonella enterica subsp. enterica serovar Javiana str. CFSAN001992	14636305	narG	CFSAN001992_02655	nitrate reductase A subunit alpha
1211025	Enterobacter cloacae subsp. cloacae ENHKU01	13457299	narG	ECENHK_12880	nitrate reductase A subunit alpha
1104326	Enterobacter cloacae subsp. dissolvens SDM	13165745	narG	A3UG_13070	nitrate reductase A subunit alpha
595495	Escherichia coli KO11FL	12759019	narG	KO11_16680	nitrate reductase 1 subunit alpha
566546	Escherichia coli W	12753127	narG	WFL_06435	nitrate reductase 1 subunit alpha
990282	Salmonella enterica subsp. enterica serovar Typhimurium str. UK-1	11835874	narG	STMUK_1736	nitrate reductase 1 subunit alpha
588858	Salmonella enterica subsp. enterica serovar Typhimurium str. 14028S	11753600	narG	STM14_2132	nitrate reductase 1 subunit alpha
295319	Salmonella enterica subsp. enterica serovar Paratyphi A str. ATCC 9150	3175047	narG	SPA1109	respiratory nitrate reductase 1 subunit alpha
568709	Salmonella enterica subsp. enterica serovar Typhimurium str. DT2	17158447	narG	STMDT2_16851	respiratory nitrate reductase 1 alpha chain
1382700	Escherichia coli PMV-1	16990318	narG	ECOPMV1_01356	Respiratory nitrate reductase 1 alpha chain
1225522	Salmonella enterica subsp. enterica serovar Gallinarum/pullorum str. CDC1983-67	16732422	narG	SPUCDC_1576	respiratory nitrate reductase 1 alpha chain
1110693	Escherichia coli str. K-12 substr. MDS42	14970544	narG	ECMDS42_1017, ECK1218, JW1215, b1224	nitrate reductase 1, alpha subunit
1138308	Cronobacter sakazakii ES15	13035406	narG	ES15_1751	nitrate reductase 1 subunit alpha
630626	Shimwellia blattae DSM 4481 = NBRC 105725	12955681	narG	EBL_c18860	respiratory nitrate reductase 1 subunit alpha
316407	Escherichia coli str. K-12 substr. W3110	12934277	narG	Y75_p1199	nitrate reductase 1 subunit alpha
216592	Escherichia coli 042	12886857	narG	EC042_1282	respiratory nitrate reductase 1 subunit alpha
910348	Escherichia coli P12b	12754829	narG	P12B_c1911	Respiratory nitrate reductase 1 alpha chain
655817	Escherichia coli ABU 83972	12726866	narG	ECABU_c15000	respiratory nitrate reductase 1 subunit alpha
566546	Escherichia coli W	12695076	narG	ECW_m1317	nitrate reductase 1 subunit alpha
714962	Escherichia coli IHE3034	12689947	narG	ECOK1_1379	nitrate reductase 1 subunit alpha
1033813	Escherichia coli NA114	12679591	narG	ECNA114_1391	respiratory nitrate reductase subunit alpha
1072459	Escherichia coli O7:K1 str. CE10	12674208	narG	CE10_1403	nitrate reductase 1 subunit alpha
885276	Escherichia coli str. 'clone D i2'	12669283	narG	i02_1515	respiratory nitrate reductase 1 subunit alpha
885275	Escherichia coli str. 'clone D i14'	12664234	narG	i14_1515	respiratory nitrate reductase 1 subunit alpha
591020	Shigella flexneri 2002017	12316027	narG	SFxv_1400	Nitrate reductase 1 alpha subunit
1008297	Salmonella enterica subsp. enterica serovar Typhimurium str. 798	12000808	narG	UMN798_1856	respiratory nitrate reductase 1 subunit alpha
1081093	Salmonella enterica subsp. enterica serovar Gallinarum/pullorum str. RKS5078	11824988	narG	SPUL_1576	respiratory nitrate reductase 1 subunit alpha
216597	Salmonella enterica subsp. enterica serovar Typhimurium str. SL1344	11768031	narG	SL1344_1692	respiratory nitrate reductase 1 subunit alpha
909946	Salmonella enterica subsp. enterica serovar Typhimurium str. ST4/74	11751237	narG	STM474_1781	nitrate reductase 1 subunit alpha
1045856	Enterobacter cloacae EcWSU1	11487371	narG	EcWSU1_02611	respiratory nitrate reductase 1 subunit alpha
218493	Salmonella bongori NCTC 12419	10969534	narG	SBG_1622	respiratory nitrate reductase 1 subunit alpha
701177	Escherichia coli O55:H7 str. CB9615	8870454	narG	G2583_1497	nitrate reductase, alpha subunit
637910	Citrobacter rodentium ICC168	8714132	narG	ROD_17821	respiratory nitrate reductase 1 subunit alpha
585396	Escherichia coli O111:H- str. 11128	8487406	narG	ECO111_1555	nitrate reductase 1 subunit alpha
573235	Escherichia coli O26:H11 str. 11368	8481948	narG	ECO26_1740	nitrate reductase 1 subunit alpha
585395	Escherichia coli O103:H2 str. 12009	8476128	narG	ECO103_1329	nitrate reductase 1, alpha subunit
693216	Cronobacter turicensis z3032	8461175	narG	CTU_24010	respiratory nitrate reductase 1 alpha chain
544404	Escherichia coli O157:H7 str. TW14359	8216183	narG	ECSP_1617	nitrate reductase 1 subunit alpha
469008	Escherichia coli BL21(DE3)	8180060	narG	ECD_01202	nitrate reductase 1 subunit alpha
413997	Escherichia coli B str. REL606	8175934	narG	ECB_01202	nitrate reductase 1, subunit alpha
595496	Escherichia coli BW2952	7954398	narG	BWG_1052	nitrate reductase 1 subunit alpha
484021	Klebsiella pneumoniae subsp. pneumoniae NTUH-K2044	7948004	narG	KP1_3325	nitrate reductase 1 alpha subunit
476213	Salmonella enterica subsp. enterica serovar Paratyphi C strain RKS4594	7554484	narG	SPC_1967	respiratory nitrate reductase 1 subunit alpha
316407	Escherichia coli str. K-12 substr. W3110	7436610	narG		nitrate reductase 1, alpha subunit
591946	Escherichia coli LF82	7394407	narG	LF82_1459	Respiratory nitrate reductase 1 alpha chain
585056	Escherichia coli UMN026	7157251	narG	ECUMN_1523	nitrate reductase 1 subunit alpha
585057	Escherichia coli IAI39	7152192	narG	ECIAI39_1563	nitrate reductase 1 subunit alpha
585055	Escherichia coli 55989	7146971	narG	EC55989_1322	nitrate reductase 1 subunit alpha
585397	Escherichia coli ED1a	7140361	narG	ECED1_1374	nitrate reductase 1 subunit alpha
585035	Escherichia coli S88	7131580	narG	ECS88_1294	nitrate reductase 1 subunit alpha
585034	Escherichia coli IAI1	7124539	narG	ECIAI1_1247	nitrate reductase 1 subunit alpha
585054	Escherichia fergusonii ATCC 35469	7120676	narG	EFER_1736	nitrate reductase 1 subunit alpha
574521	Escherichia coli O127:H6 str. E2348/69	7060935	narG	E2348C_1348, E2348_C_1348	nitrate reductase 1 subunit alpha
444450	Escherichia coli O157:H7 str. EC4115	6971407	narG	ECH74115_1708	nitrate reductase 1 subunit alpha
550537	Salmonella enterica subsp. enterica serovar Enteritidis str. P125109	6949728	narG	SEN1275	respiratory nitrate reductase 1 subunit alpha
507522	Klebsiella pneumoniae 342	6939004	narG	KPK_2094	nitrate reductase 1 subunit alpha
550538	Salmonella enterica subsp. enterica serovar Gallinarum str. 287/91	6924227	narG	SG1353	respiratory nitrate reductase 1 subunit alpha
439851	Salmonella enterica subsp. enterica serovar Dublin str. CT_02021853	6872819	narG	SeD_A1559	nitrate reductase 1 subunit alpha
454166	Salmonella enterica subsp. enterica serovar Agona str. SL483	6794221	narG	SeAg_B1376	nitrate reductase 1 subunit alpha
439843	Salmonella enterica subsp. enterica serovar Schwarzengrund str. CVM19633	6518729	narG	SeSA_A1900	nitrate reductase 1 subunit alpha
454169	Salmonella enterica subsp. enterica serovar Heidelberg str. SL476	6490996	narG	SeHA_C1959	nitrate reductase 1 subunit alpha
423368	Salmonella enterica subsp. enterica serovar Newport str. SL254	6484066	narG	SNSL254_A1895	nitrate reductase 1 subunit alpha
439855	Escherichia coli SMS-3-5	6146784	narG	EcSMS35_1915	nitrate reductase 1, alpha subunit
316385	Escherichia coli str. K-12 substr. DH10B	6058442	narG	ECDH10B_1283	nitrate reductase 1 subunit alpha
331112	Escherichia coli HS	5593514	narG	EcHS_A1334	nitrate reductase, alpha subunit
331111	Escherichia coli E24377A	5589837	narG	EcE24377A_1375	nitrate reductase subunit alpha
272620	Klebsiella pneumoniae subsp. pneumoniae MGH 78578	5341237	narG	KPN_02214	nitrate reductase 1 subunit alpha
405955	Escherichia coli APEC O1	4495826	narG	APECO1_341	nitrate reductase 1 subunit alpha
373384	Shigella flexneri 5 str. 8401	4209659	narG	SFV_1240	nitrate reductase 1 subunit alpha
364106	Escherichia coli UTI89	3994564	narG	UTI89_C1421	respiratory nitrate reductase 1 subunit alpha
300267	Shigella dysenteriae Sd197	3796788	narG	SDY_1279	nitrate reductase 1 subunit alpha
300268	Shigella boydii Sb227	3780825	narG	SBO_1842	nitrate reductase 1 subunit alpha
300269	Shigella sonnei Ss046	3667903	narG	SSON_1952, SSO_1952	nitrate reductase 1 subunit alpha
321314	Salmonella enterica subsp. enterica serovar Choleraesuis str. SC-B67	3334231	narG	SC1758	nitrate reductase 1 subunit alpha
198215	Shigella flexneri 2a str. 2457T	1077690	narG	S1311	nitrate reductase 1 alpha subunit
209261	Salmonella enterica subsp. enterica serovar Typhi str. Ty2	1071289	narG	t1673	respiratory nitrate reductase 1 subunit alpha
199310	Escherichia coli CFT073	1035464	narG	c1685	respiratory nitrate reductase 1 subunit alpha
155864	Escherichia coli O157:H7 str. EDL933	960477	narG	Z2001	nitrate reductase 1 subunit alpha
536056	Escherichia coli DH1	12872682	narG	ECDH1ME8569_o0019, ECK1218, JW1215, b1224
344609	Shigella boydii CDC 3083-94	6272926	narG	SbBS512_E1392	pseudo
511145	Escherichia coli str. K-12 substr. MG1655	945780	narH	b1225, ECK1219, chlC	nitrate reductase A subunit beta	nitrate reductase A subunit beta
469008	Escherichia coli BL21(DE3)	8112951	narH	B21_01213	nitrate reductase A, beta subunit, subunit of NarGH catalytic dimer of nitrate reductase A and nitrate reductase A
1159554	Cronobacter dublinensis subsp. dublinensis LMG 23823	45666919	narH	AFK67_RS11125, AFK67_11125	nitrate reductase subunit beta	nitrate reductase subunit beta
69218	Enterobacter cancerogenus	66612057	narH	K3T75_RS13280	nitrate reductase subunit beta	nitrate reductase subunit beta
500640	Citrobacter youngae ATCC 29220	58320308	narH	CIT292_RS18660	nitrate reductase subunit beta	nitrate reductase subunit beta
500640	Citrobacter youngae ATCC 29220	58320103	narH	CIT292_RS17620	nitrate reductase subunit beta	nitrate reductase subunit beta
99287	Salmonella enterica subsp. enterica serovar Typhimurium str. LT2	1253282	narH	STM1763	nitrate reductase subunit beta
1463165	Klebsiella quasipneumoniae	64295165	narH	I8N75_RS11635, I8N75_11635	nitrate reductase subunit beta	nitrate reductase subunit beta
1463165	Klebsiella quasipneumoniae	64294812	narH	I8N75_RS09870, I8N75_09870	nitrate reductase subunit beta	nitrate reductase subunit beta
1134687	Klebsiella michiganensis	66559966	narH	JLG71_RS14520, THOKLE011_28340	nitrate reductase subunit beta	nitrate reductase subunit beta
1134687	Klebsiella michiganensis	66559312	narH	JLG71_RS11250, THOKLE011_21900	nitrate reductase subunit beta	nitrate reductase subunit beta
1812935	Enterobacter roggenkampii	45795935	narH	BFV67_RS11295, BFV67_11295	nitrate reductase subunit beta	nitrate reductase subunit beta
1159491	Cronobacter malonaticus LMG 23826	45715363	narH	AFK66_RS08510, AFK66_008275	nitrate reductase subunit beta	nitrate reductase subunit beta
54291	Raoultella ornithinolytica	69885407	narH	FQU00_RS14315, NCTC9164_02866	nitrate reductase subunit beta	nitrate reductase subunit beta
54291	Raoultella ornithinolytica	69884817	narH	FQU00_RS11285, NCTC9164_02256	nitrate reductase subunit beta	nitrate reductase subunit beta
571	Klebsiella oxytoca	69793477	narH	EGY21_RS05620, EGY21_05595	nitrate reductase subunit beta	nitrate reductase subunit beta
571	Klebsiella oxytoca	69792886	narH	EGY21_RS02590, EGY21_02565	nitrate reductase subunit beta	nitrate reductase subunit beta
2026240	Klebsiella quasivariicola	69754784	narH	LGM30_RS10265, LGM30_10285	nitrate reductase subunit beta	nitrate reductase subunit beta
244366	Klebsiella variicola	69731844	narH	GFC07_RS04395, GFC07_04395	nitrate reductase subunit beta	nitrate reductase subunit beta
1499973	Escherichia marmotae	69475304	narH	GV529_RS20780	nitrate reductase subunit beta	nitrate reductase subunit beta
1499973	Escherichia marmotae	69472077	narH	GV529_RS04555	nitrate reductase subunit beta	nitrate reductase subunit beta
2608867	Escherichia ruysiae	67417455	narH	K6695_RS18630, K6695_18630	nitrate reductase subunit beta	nitrate reductase subunit beta
2608867	Escherichia ruysiae	67417281	narH	K6695_RS17760, K6695_17760	nitrate reductase subunit beta	nitrate reductase subunit beta
158877	Yokenella regensburgei	66903033	narH	C7387_RS04815, C7387_0972	nitrate reductase subunit beta	nitrate reductase subunit beta
1197719	Salmonella bongori N268-08	66756238	narH	A464_RS08945, A464_1859	nitrate reductase subunit beta	nitrate reductase subunit beta
1197719	Salmonella bongori N268-08	66756016	narH	A464_RS07795, A464_1604	nitrate reductase subunit beta	nitrate reductase subunit beta
624	Shigella sonnei	66674952	narH	HUX90_RS22265, HUX90_22265	nitrate reductase subunit beta	nitrate reductase subunit beta
624	Shigella sonnei	66674680	narH	HUX90_RS20900, HUX90_20900	nitrate reductase subunit beta	nitrate reductase subunit beta
69218	Enterobacter cancerogenus	66611791	narH	K3T75_RS11950	nitrate reductase subunit beta	nitrate reductase subunit beta
548	Klebsiella aerogenes	66604342	narH	FPV33_RS14935, FPV33_14935	nitrate reductase subunit beta	nitrate reductase subunit beta
208962	Escherichia albertii	66508734	narH	JRC41_RS12105, JRC41_12105	nitrate reductase subunit beta	nitrate reductase subunit beta
283686	Kosakonia radicincitans	66392322	narH	FEI17_RS12410, FEI17_12405	nitrate reductase subunit beta	nitrate reductase subunit beta
57706	Citrobacter braakii	66274449	narH	GFC06_RS15900, GFC06_15900	nitrate reductase subunit beta	nitrate reductase subunit beta
57706	Citrobacter braakii	66274242	narH	GFC06_RS14855, GFC06_14855	nitrate reductase subunit beta	nitrate reductase subunit beta
565	Atlantibacter hermannii	66025373	narH	FV157_RS19665	nitrate reductase subunit beta	nitrate reductase subunit beta
881260	Enterobacter bugandensis	63987136	narH	JLD64_RS11520, STN0717ENT56_22320	nitrate reductase subunit beta	nitrate reductase subunit beta
1260282	Enterobacter hormaechei YT3	60948158	narH	F350_RS0104645	nitrate reductase subunit beta	nitrate reductase subunit beta
1260282	Enterobacter hormaechei YT3	60948005	narH	F350_RS0103815	nitrate reductase subunit beta	nitrate reductase subunit beta
550	Enterobacter cloacae	60930685	narH	EC036_RS13050, EC036_25540	nitrate reductase subunit beta	nitrate reductase subunit beta
546	Citrobacter freundii	60895463	narH	EGX89_RS02840, EGX89_02845	nitrate reductase subunit beta	nitrate reductase subunit beta
546	Citrobacter freundii	60895181	narH	EGX89_RS01365, EGX89_01365	nitrate reductase subunit beta	nitrate reductase subunit beta
413502	Cronobacter turicensis	60761514	narH	G9X55_RS07250, G9X55_07250	nitrate reductase subunit beta	nitrate reductase subunit beta
622	Shigella dysenteriae	58460415	narH	AJR21_RS04695, AJR21_004750	nitrate reductase subunit beta	nitrate reductase subunit beta
621	Shigella boydii	58390546	narH	BUK67_RS14405	nitrate reductase subunit beta	nitrate reductase subunit beta
28141	Cronobacter sakazakii	56730377	narH	CsakCS931_RS04785, CsakCS931_24985	nitrate reductase subunit beta	nitrate reductase subunit beta
299767	Enterobacter ludwigii	45815423	narH	BH714_RS07785, BH714_07785	nitrate reductase subunit beta	nitrate reductase subunit beta
290338	Citrobacter koseri ATCC BAA-895	45135572	narH	CKO_RS06425, CKO_01502	nitrate reductase subunit beta	nitrate reductase subunit beta
290338	Citrobacter koseri ATCC BAA-895	45135413	narH	CKO_RS05610, CKO_01302	nitrate reductase subunit beta	nitrate reductase subunit beta
2058152	Klebsiella grimontii	64336951	narH	FN634_RS11020	nitrate reductase subunit beta	nitrate reductase subunit beta
2494701	Enterobacter chengduensis	63142756	narH	FY206_RS13980, FY206_13980	nitrate reductase subunit beta	nitrate reductase subunit beta
1812935	Enterobacter roggenkampii	45796189	narH	BFV67_RS12605, BFV67_12605	nitrate reductase subunit beta	nitrate reductase subunit beta
198214	Shigella flexneri 2a str. 301	1024183	narH	SF1228	nitrate reductase 1 subunit beta
2026240	Klebsiella quasivariicola	69755652	narH	LGM30_RS14605, LGM30_14635	nitrate reductase subunit beta	nitrate reductase subunit beta
67824	Citrobacter farmeri	69616419	narH	EGK65_RS04195, EGK65_04215	nitrate reductase subunit beta	nitrate reductase subunit beta
208224	Enterobacter kobei	69611095	narH	P827_RS14715, P827_01531	nitrate reductase subunit beta	nitrate reductase subunit beta
208224	Enterobacter kobei	69610888	narH	P827_RS13665, P827_01749	nitrate reductase subunit beta	nitrate reductase subunit beta
67827	Citrobacter werkmanii	69486952	narH	FOB24_RS14605, FOB24_14605	nitrate reductase subunit beta	nitrate reductase subunit beta
67827	Citrobacter werkmanii	69486728	narH	FOB24_RS13440, FOB24_13440	nitrate reductase subunit beta	nitrate reductase subunit beta
1748967	Citrobacter cronae	69431403	narH	JSN25_RS17330	nitrate reductase subunit beta	nitrate reductase subunit beta
1748967	Citrobacter cronae	69431166	narH	JSN25_RS16110	nitrate reductase subunit beta	nitrate reductase subunit beta
575	Raoultella planticola	69408424	narH	LUS60_RS14330, LUS60_14330	nitrate reductase subunit beta	nitrate reductase subunit beta
575	Raoultella planticola	69403860	narH	LUS60_RS10880, LUS60_10880	nitrate reductase subunit beta	nitrate reductase subunit beta
61645	Enterobacter asburiae	67461824	narH	FOY96_RS09120, EAS1808013_017550	nitrate reductase subunit beta	nitrate reductase subunit beta
158877	Yokenella regensburgei	66903342	narH	C7387_RS06385, C7387_1295	nitrate reductase subunit beta	nitrate reductase subunit beta
548	Klebsiella aerogenes	66603745	narH	FPV33_RS11860, FPV33_11860	nitrate reductase subunit beta	nitrate reductase subunit beta
208962	Escherichia albertii	66508542	narH	JRC41_RS11145, JRC41_11145	nitrate reductase subunit beta	nitrate reductase subunit beta
61646	Lelliottia amnigena	66410929	narH	I6L75_RS11805, I6L75_11800	nitrate reductase subunit beta	nitrate reductase subunit beta
61646	Lelliottia amnigena	66410702	narH	I6L75_RS10670, I6L75_10665	nitrate reductase subunit beta	nitrate reductase subunit beta
35703	Citrobacter amalonaticus	66237694	narH	AL524_RS40925, AL524_15030	nitrate reductase subunit beta	nitrate reductase subunit beta
35703	Citrobacter amalonaticus	66237479	narH	AL524_RS39800, AL524_13975	nitrate reductase subunit beta	nitrate reductase subunit beta
565	Atlantibacter hermannii	66024951	narH	FV157_RS17515	nitrate reductase subunit beta	nitrate reductase subunit beta
539813	Enterobacter mori	64725162	narH	D5265_RS06465, D5265_006465	nitrate reductase subunit beta	nitrate reductase subunit beta
539813	Enterobacter mori	64724926	narH	D5265_RS05275, D5265_005275	nitrate reductase subunit beta	nitrate reductase subunit beta
2058152	Klebsiella grimontii	64337478	narH	FN634_RS13720	nitrate reductase subunit beta	nitrate reductase subunit beta
881260	Enterobacter bugandensis	63987358	narH	JLD64_RS12630, STN0717ENT56_24400	nitrate reductase subunit beta	nitrate reductase subunit beta
61647	Pluralibacter gergoviae	61385360	narH	A8H26_RS18835, A8H26_18820	nitrate reductase subunit beta	nitrate reductase subunit beta
61647	Pluralibacter gergoviae	61384921	narH	A8H26_RS16595, A8H26_16580	nitrate reductase subunit beta	nitrate reductase subunit beta
2587529	Klebsiella pasteurii	61285071	narH	FN077_RS11865, SB6415_01654	nitrate reductase subunit beta	nitrate reductase subunit beta
2587529	Klebsiella pasteurii	61284438	narH	FN077_RS08620, SB6415_01016	nitrate reductase subunit beta	nitrate reductase subunit beta
1639133	Citrobacter portucalensis	61128446	narH	FOB25_RS23265, FOB25_23270	nitrate reductase subunit beta	nitrate reductase subunit beta
1639133	Citrobacter portucalensis	61128242	narH	FOB25_RS22215, FOB25_22220	nitrate reductase subunit beta	nitrate reductase subunit beta
550	Enterobacter cloacae	60930380	narH	EC036_RS11425, EC036_22490	nitrate reductase subunit beta	nitrate reductase subunit beta
564	Escherichia fergusonii	60900527	narH	HVX45_RS03810, HVX45_03810	nitrate reductase subunit beta	nitrate reductase subunit beta
577	Raoultella terrigena	57505099	narH	HCK03_RS14290, HCK03_14290	nitrate reductase subunit beta	nitrate reductase subunit beta
577	Raoultella terrigena	57504344	narH	HCK03_RS10515, HCK03_10515	nitrate reductase subunit beta	nitrate reductase subunit beta
133448	Citrobacter youngae	49773608	narH	EL296_RS12160, NCTC13709_02478	nitrate reductase subunit beta	nitrate reductase subunit beta
133448	Citrobacter youngae	49773319	narH	EL296_RS10660, NCTC13709_02174	nitrate reductase subunit beta	nitrate reductase subunit beta
299767	Enterobacter ludwigii	45815640	narH	BH714_RS08900, BH714_08900	nitrate reductase subunit beta	nitrate reductase subunit beta
83655	Leclercia adecarboxylata	30332438	narH	APT61_RS11000, APT61_11000	nitrate reductase subunit beta	nitrate reductase subunit beta
83655	Leclercia adecarboxylata	30332099	narH	APT61_RS09300, APT61_09300	nitrate reductase subunit beta	nitrate reductase subunit beta
936157	Salmonella enterica subsp. enterica serovar Weltevreden str. 2007-60-3289-1	13855578	narH	SENTW_1629	respiratory nitrate reductase, beta subunit
936157	Salmonella enterica subsp. enterica serovar Weltevreden str. 2007-60-3289-1	13855199	narH	SENTW_1434	nitrate reductase beta chain
701347	Enterobacter lignolyticus SCF1	24910309	narH	ENTCL_RS10275, Entcl_2060	nitrate reductase A subunit beta
701347	Enterobacter lignolyticus SCF1	24909830	narH	ENTCL_RS11740, Entcl_2356	nitrate reductase A subunit beta
1355100	Escherichia coli JJ1886	17430457	narH	P423_08170	nitrate reductase A subunit beta
1355100	Escherichia coli JJ1886	17430207	narH	P423_06915	nitrate reductase A subunit beta
1244085	Klebsiella pneumoniae CG43	17167762	narH	D364_11320	nitrate reductase A subunit beta
1244085	Klebsiella pneumoniae CG43	17167428	narH	D364_09645	nitrate reductase A subunit beta
1064551	Salmonella enterica subsp. enterica serovar Thompson str. RM6836	17119923	narH	IA1_08750	nitrate reductase A subunit beta
1064551	Salmonella enterica subsp. enterica serovar Thompson str. RM6836	17119736	narH	IA1_07815	nitrate reductase A subunit beta
1335916	Escherichia coli LY180	16979195	narH	LY180_07610	nitrate reductase A subunit beta
1335916	Escherichia coli LY180	16978920	narH	LY180_06235	nitrate reductase A subunit beta
1298917	Salmonella enterica subsp. enterica serovar Pullorum str. S06004	16491277	narH	I137_07125	nitrate reductase A subunit beta
1271863	Salmonella enterica subsp. enterica serovar Cubana str. CFSAN002050	16304134	narH	CFSAN002050_15285	nitrate reductase A subunit beta
1271863	Salmonella enterica subsp. enterica serovar Cubana str. CFSAN002050	16303935	narH	CFSAN002050_14290	nitrate reductase A subunit beta
1271864	Salmonella enterica subsp. enterica serovar Heidelberg str. CFSAN002069	16288532	narH	CFSAN002069_01075	nitrate reductase A subunit beta
1271864	Salmonella enterica subsp. enterica serovar Heidelberg str. CFSAN002069	16288344	narH	CFSAN002069_00135	nitrate reductase A subunit beta
1166130	Enterobacter sp. R4-368	16128947	narH	H650_01660	nitrate reductase A subunit beta
290339	Cronobacter sakazakii ATCC BAA-894	5549966	narH	ESA_RS06970, ESA_01521	nitrate reductase A subunit beta
158836	Enterobacter hormaechei	56773661	narH	FN775_RS13755	nitrate reductase subunit beta	nitrate reductase subunit beta
1171376	Salmonella enterica subsp. enterica serovar Typhimurium str. U288	15378480	narH	STU288_05180	nitrate reductase A subunit beta
1286170	Raoultella ornithinolytica B6	15325409	narH	RORB6_06815	nitrate reductase A subunit beta
1286170	Raoultella ornithinolytica B6	15324825	narH	RORB6_03890	nitrate reductase A subunit beta
1267753	Salmonella enterica subsp. enterica serovar Javiana str. CFSAN001992	14636306	narH	CFSAN001992_02660	nitrate reductase A subunit beta
1274814	Escherichia coli APEC O78	14481977	narH	APECO78_10010	nitrate reductase A subunit beta
1104326	Enterobacter cloacae subsp. dissolvens SDM	13165744	narH	A3UG_13065	nitrate reductase A subunit beta
316407	Escherichia coli str. K-12 substr. W3110	12933237	narH	Y75_p1200	nitrate reductase 1, beta (Fe-S) subunit
536056	Escherichia coli DH1	12872683	narH	ECDH1ME8569_1167, ECK1219, JW1216, b1225	nitrate reductase 1 subunit, beta (Fe-S)
595495	Escherichia coli KO11FL	12759018	narH	KO11_16675	Nitrate reductase, beta subunit
566546	Escherichia coli W	12753128	narH	WFL_06440	Nitrate reductase, beta subunit
990282	Salmonella enterica subsp. enterica serovar Typhimurium str. UK-1	11835873	narH	STMUK_1735	nitrate reductase 1 subunit beta
588858	Salmonella enterica subsp. enterica serovar Typhimurium str. 14028S	11753599	narH	STM14_2131	nitrate reductase 1 subunit beta
295319	Salmonella enterica subsp. enterica serovar Paratyphi A str. ATCC 9150	3178914	narH	SPA1110	respiratory nitrate reductase 1 subunit beta
956149	Cronobacter sakazakii SP291	14565853	narH	CSSP291_07365	nitrate reductase A subunit beta
67824	Citrobacter farmeri	69616635	narH	EGK65_RS05290, EGK65_05315	nitrate reductase subunit beta	nitrate reductase subunit beta
133448	Citrobacter youngae	67515619	narH	J5Z75_RS10360, J5Z75_10355	nitrate reductase subunit beta	nitrate reductase subunit beta
133448	Citrobacter youngae	67515333	narH	J5Z75_RS08930, J5Z75_08925	nitrate reductase subunit beta	nitrate reductase subunit beta
67824	Citrobacter farmeri	67373072	narH	Cf24236_RS12960, Cf24236_2579	nitrate reductase subunit beta	nitrate reductase subunit beta
67824	Citrobacter farmeri	67372853	narH	Cf24236_RS11865, Cf24236_2364	nitrate reductase subunit beta	nitrate reductase subunit beta
2608867	Escherichia ruysiae	67172488	narH	JMW11_RS02660	nitrate reductase subunit beta	nitrate reductase subunit beta
2608867	Escherichia ruysiae	67172251	narH	JMW11_RS01475	nitrate reductase subunit beta	nitrate reductase subunit beta
1353980	Shigella dysenteriae SD1D	66656202	narH	M921_RS0109180	nitrate reductase subunit beta	nitrate reductase subunit beta
1353980	Shigella dysenteriae SD1D	66655861	narH	M921_RS0107270	nitrate reductase subunit beta	nitrate reductase subunit beta
208224	Enterobacter kobei	66624584	narH	KI226_RS10400, ENKO_20530	nitrate reductase subunit beta	nitrate reductase subunit beta
571	Klebsiella oxytoca	66591450	narH	CEQ13_RS24345, CEQ13_24350	nitrate reductase subunit beta	nitrate reductase subunit beta
571	Klebsiella oxytoca	66591011	narH	CEQ13_RS22055, CEQ13_22060	nitrate reductase subunit beta	nitrate reductase subunit beta
1499973	Escherichia marmotae	66445892	narH	HV276_RS12805, HV276_12805	nitrate reductase subunit beta	nitrate reductase subunit beta
1499973	Escherichia marmotae	66445584	narH	HV276_RS11265, HV276_11260	nitrate reductase subunit beta	nitrate reductase subunit beta
67827	Citrobacter werkmanii	64170221	narH	GHT40_RS06230, GHT40_06230	nitrate reductase subunit beta	nitrate reductase subunit beta
67827	Citrobacter werkmanii	64169999	narH	GHT40_RS05120, GHT40_05120	nitrate reductase subunit beta	nitrate reductase subunit beta
67824	Citrobacter farmeri	64042467	narH	I5485_RS04295, I5485_04295	nitrate reductase subunit beta	nitrate reductase subunit beta
67824	Citrobacter farmeri	64042249	narH	I5485_RS03205, I5485_03205	nitrate reductase subunit beta	nitrate reductase subunit beta
133448	Citrobacter youngae	64032479	narH	I5423_RS01540, I5423_01540	nitrate reductase subunit beta	nitrate reductase subunit beta
133448	Citrobacter youngae	64032256	narH	I5423_RS00425, I5423_00425	nitrate reductase subunit beta	nitrate reductase subunit beta
1748967	Citrobacter cronae	63938788	narH	I6M86_RS09760, I6M86_09760	nitrate reductase subunit beta	nitrate reductase subunit beta
1748967	Citrobacter cronae	63937728	narH	I6M86_RS04460, I6M86_04460	nitrate reductase subunit beta	nitrate reductase subunit beta
208224	Enterobacter kobei	63928942	narH	CXM20_RS13090	nitrate reductase subunit beta	nitrate reductase subunit beta
208224	Enterobacter kobei	63928763	narH	CXM20_RS12195	nitrate reductase subunit beta	nitrate reductase subunit beta
61646	Lelliottia amnigena	62493921	narH	CO697_RS07250, CO697_07250	nitrate reductase subunit beta	nitrate reductase subunit beta
61646	Lelliottia amnigena	62493680	narH	CO697_RS05965, CO697_05965	nitrate reductase subunit beta	nitrate reductase subunit beta
1748967	Citrobacter cronae	62022811	narH	H7I73_RS08305, H7I73_08305	nitrate reductase subunit beta	nitrate reductase subunit beta
1748967	Citrobacter cronae	62022593	narH	H7I73_RS07215, H7I73_07215	nitrate reductase subunit beta	nitrate reductase subunit beta
1114922	Citrobacter farmeri GTC 1319	62017498	narH	CIFAM_RS05320, CIFAM_05_01720	nitrate reductase subunit beta	nitrate reductase subunit beta
1114922	Citrobacter farmeri GTC 1319	62017288	narH	CIFAM_RS04240, CIFAM_04_03770	nitrate reductase subunit beta	nitrate reductase subunit beta
624	Shigella sonnei	61756276	narH	CI730_RS24715, CI730_24720	nitrate reductase subunit beta	nitrate reductase subunit beta
624	Shigella sonnei	61756217	narH	CI730_RS24390, CI730_24395	nitrate reductase subunit beta	nitrate reductase subunit beta
622	Shigella dysenteriae	61732925	narH	IC625_RS12885	nitrate reductase subunit beta	nitrate reductase subunit beta
622	Shigella dysenteriae	61732555	narH	IC625_RS11035	nitrate reductase subunit beta	nitrate reductase subunit beta
621	Shigella boydii	61644629	narH	CUA51_RS08040, CUA51_08130	nitrate reductase subunit beta	nitrate reductase subunit beta
54736	Salmonella bongori	61372989	narH	CBY01_RS20380	nitrate reductase subunit beta	nitrate reductase subunit beta
54736	Salmonella bongori	61372685	narH	CBY01_RS18860	nitrate reductase subunit beta	nitrate reductase subunit beta
1134687	Klebsiella michiganensis	61343122	narH	H5403_RS14960, H5403_14960	nitrate reductase subunit beta	nitrate reductase subunit beta
1134687	Klebsiella michiganensis	61342391	narH	H5403_RS11305, H5403_11305	nitrate reductase subunit beta	nitrate reductase subunit beta
2026240	Klebsiella quasivariicola	61333479	narH	E9626_RS20275, SB00033_03869	nitrate reductase subunit beta	nitrate reductase subunit beta
2026240	Klebsiella quasivariicola	61332640	narH	E9626_RS15900, SB00033_03027	nitrate reductase subunit beta	nitrate reductase subunit beta
545	Citrobacter koseri	61139144	narH	BBP07_RS11400, BBP07_06395	nitrate reductase subunit beta	nitrate reductase subunit beta
545	Citrobacter koseri	61138968	narH	BBP07_RS10510, BBP07_05505	nitrate reductase subunit beta	nitrate reductase subunit beta
133448	Citrobacter youngae	61096374	narH	DY191_RS12840, NCTC13708_02534	nitrate reductase subunit beta	nitrate reductase subunit beta
133448	Citrobacter youngae	61096151	narH	DY191_RS11660, NCTC13708_02306	nitrate reductase subunit beta	nitrate reductase subunit beta
57706	Citrobacter braakii	61041175	narH	EY919_RS02785, EY919_02785	nitrate reductase subunit beta	nitrate reductase subunit beta
57706	Citrobacter braakii	61040968	narH	EY919_RS01710, EY919_01710	nitrate reductase subunit beta	nitrate reductase subunit beta
881260	Enterobacter bugandensis	60987291	narH	AWI32_RS11670, AWI32_03590	nitrate reductase subunit beta	nitrate reductase subunit beta
881260	Enterobacter bugandensis	60987073	narH	AWI32_RS10545, AWI32_02465	nitrate reductase subunit beta	nitrate reductase subunit beta
61645	Enterobacter asburiae	60983135	narH	EX28_RS13175	nitrate reductase subunit beta	nitrate reductase subunit beta
35703	Citrobacter amalonaticus	60922189	narH	CITRO92_RS20015, CITRO92_3815	nitrate reductase subunit beta	nitrate reductase subunit beta
35703	Citrobacter amalonaticus	60921974	narH	CITRO92_RS18895, CITRO92_3592	nitrate reductase subunit beta	nitrate reductase subunit beta
208224	Enterobacter kobei	60916179	narH	I4O77_RS12080, I4O77_12080	nitrate reductase subunit beta	nitrate reductase subunit beta
208224	Enterobacter kobei	60913899	narH	I4O77_RS00680, I4O77_00680	nitrate reductase subunit beta	nitrate reductase subunit beta
1499973	Escherichia marmotae	60668735	narH	EL192_RS11840, NCTC11133_02337	nitrate reductase subunit beta	nitrate reductase subunit beta
1499973	Escherichia marmotae	60668502	narH	EL192_RS10625, NCTC11133_02098	nitrate reductase subunit beta	nitrate reductase subunit beta
208224	Enterobacter kobei	60383550	narH	AZ039_RS10535, AZ039_002055	nitrate reductase subunit beta	nitrate reductase subunit beta
208224	Enterobacter kobei	60383333	narH	AZ039_RS09430, AZ039_001836	nitrate reductase subunit beta	nitrate reductase subunit beta
1134687	Klebsiella michiganensis	58442108	narH	FN419_RS17125	nitrate reductase subunit beta	nitrate reductase subunit beta
1134687	Klebsiella michiganensis	58439803	narH	FN419_RS05250	nitrate reductase subunit beta	nitrate reductase subunit beta
564	Escherichia fergusonii	58347297	narH	HVX34_RS03615, HVX34_03615	nitrate reductase subunit beta	nitrate reductase subunit beta
336306	Enterobacter cloacae subsp. cloacae	58333255	narH	B1H42_RS02445, B1H42_02445	nitrate reductase subunit beta	nitrate reductase subunit beta
336306	Enterobacter cloacae subsp. cloacae	58333046	narH	B1H42_RS01370, B1H42_01365	nitrate reductase subunit beta	nitrate reductase subunit beta
1639133	Citrobacter portucalensis	58185546	narH	FOC46_RS23855, FOC46_23845	nitrate reductase subunit beta	nitrate reductase subunit beta
1639133	Citrobacter portucalensis	58180986	narH	FOC46_RS01055, FOC46_01055	nitrate reductase subunit beta	nitrate reductase subunit beta
624	Shigella sonnei	57731991	narH	CI684_RS22015, CI684_22015	nitrate reductase subunit beta	nitrate reductase subunit beta
624	Shigella sonnei	57728878	narH	CI684_RS04925, CI684_04925	nitrate reductase subunit beta	nitrate reductase subunit beta
54291	Raoultella ornithinolytica	57624545	narH	GPJ66_RS13735, GPJ66_13725	nitrate reductase subunit beta	nitrate reductase subunit beta
54291	Raoultella ornithinolytica	57623874	narH	GPJ66_RS10380, GPJ66_10370	nitrate reductase subunit beta	nitrate reductase subunit beta
2577118	Salmonella bongori serovar 48:z81:-	57492615	narH	HLD05_RS01825	nitrate reductase subunit beta	nitrate reductase subunit beta
2577118	Salmonella bongori serovar 48:z81:-	57492376	narH	HLD05_RS00630	nitrate reductase subunit beta	nitrate reductase subunit beta
575	Raoultella planticola	57431108	narH	MC50_RS24270, MC50_024270	nitrate reductase subunit beta	nitrate reductase subunit beta
703	Plesiomonas shigelloides	57263176	narH	FOC33_RS02675, FOC33_02675	nitrate reductase subunit beta	nitrate reductase subunit beta
2026240	Klebsiella quasivariicola	57002741	narH	E9590_RS21285, SB6094_01440	nitrate reductase subunit beta	nitrate reductase subunit beta
2026240	Klebsiella quasivariicola	57002365	narH	E9590_RS19325, SB6094_01334	nitrate reductase subunit beta	nitrate reductase subunit beta
1463165	Klebsiella quasipneumoniae	56979413	narH	KPC142_RS10265, KPC142_01513	nitrate reductase subunit beta	nitrate reductase subunit beta
883118	Klebsiella oxytoca 10-5243	56969828	narH	HMPREF9687_RS19805, HMPREF9687_01489	nitrate reductase subunit beta	nitrate reductase subunit beta
883118	Klebsiella oxytoca 10-5243	56969197	narH	HMPREF9687_RS16600, HMPREF9687_02155	nitrate reductase subunit beta	nitrate reductase subunit beta
283686	Kosakonia radicincitans	56960947	narH	A3780_RS12760, A3780_12460	nitrate reductase subunit beta	nitrate reductase subunit beta
244366	Klebsiella variicola	56938548	narH	HL854_RS12015, HL854_12170	nitrate reductase subunit beta	nitrate reductase subunit beta
244366	Klebsiella variicola	56938163	narH	HL854_RS10090, HL854_10230	nitrate reductase subunit beta	nitrate reductase subunit beta
35703	Citrobacter amalonaticus	56875976	narH	AL479_RS22305, AL479_21235	nitrate reductase subunit beta	nitrate reductase subunit beta
35703	Citrobacter amalonaticus	56875760	narH	AL479_RS21190, AL479_20185	nitrate reductase subunit beta	nitrate reductase subunit beta
208962	Escherichia albertii	56814144	narH	AST80_RS07420, EAE6F_1401	nitrate reductase subunit beta	nitrate reductase subunit beta
208962	Escherichia albertii	56813913	narH	AST80_RS06190, EAE6F_1167	nitrate reductase subunit beta	nitrate reductase subunit beta
1499973	Escherichia marmotae	56806523	narH	FM737_RS11750, FM737_002298	nitrate reductase subunit beta	nitrate reductase subunit beta
1499973	Escherichia marmotae	56806231	narH	FM737_RS10290, FM737_002019	nitrate reductase subunit beta	nitrate reductase subunit beta
61645	Enterobacter asburiae	56799111	narH	EAAEB30_RS12965, EAAEB30_12965	nitrate reductase subunit beta	nitrate reductase subunit beta
158836	Enterobacter hormaechei	56773484	narH	FN775_RS12860	nitrate reductase subunit beta	nitrate reductase subunit beta
546	Citrobacter freundii	56769014	narH	CU079_RS16235, CU079_16235	nitrate reductase subunit beta	nitrate reductase subunit beta
546	Citrobacter freundii	56768725	narH	CU079_RS14735, CU079_14735	nitrate reductase subunit beta	nitrate reductase subunit beta
548	Klebsiella aerogenes	56718159	narH	EL280_RS15135, NCTC9735_02964	nitrate reductase subunit beta	nitrate reductase subunit beta
548	Klebsiella aerogenes	56717520	narH	EL280_RS11815, NCTC9735_02316	nitrate reductase subunit beta	nitrate reductase subunit beta
1177180	Kosakonia radicincitans DSM 16656	55363886	narH	Y71_RS12110, Y71_11855	nitrate reductase subunit beta	nitrate reductase subunit beta
158877	Yokenella regensburgei	53888521	narH	DYE17_RS13265, NCTC11966_02634	nitrate reductase subunit beta	nitrate reductase subunit beta
158877	Yokenella regensburgei	53888202	narH	DYE17_RS11640, NCTC11966_02306	nitrate reductase subunit beta	nitrate reductase subunit beta
1849603	Enterobacteriaceae bacterium	52077110	narH	FXZ81_RS12225	nitrate reductase subunit beta	nitrate reductase subunit beta
1849603	Enterobacteriaceae bacterium	52076866	narH	FXZ81_RS10960	nitrate reductase subunit beta	nitrate reductase subunit beta
1028307	Klebsiella aerogenes KCTC 2190	51772858	narH	EAE_RS20205, EAE_19940	nitrate reductase subunit beta	nitrate reductase subunit beta
1028307	Klebsiella aerogenes KCTC 2190	51772241	narH	EAE_RS17110, EAE_16835	nitrate reductase subunit beta	nitrate reductase subunit beta
69218	Enterobacter cancerogenus	51326450	narH	GH771_RS04660, GH771_04660	nitrate reductase subunit beta	nitrate reductase subunit beta
69218	Enterobacter cancerogenus	51326224	narH	GH771_RS03530, GH771_03530	nitrate reductase subunit beta	nitrate reductase subunit beta
1639133	Citrobacter portucalensis	50275046	narH	E7703_RS13275, E7703_13345	nitrate reductase subunit beta	nitrate reductase subunit beta
1639133	Citrobacter portucalensis	50274826	narH	E7703_RS12140, E7703_12200	nitrate reductase subunit beta	nitrate reductase subunit beta
577	Raoultella terrigena	50102539	narH	ELY08_RS12270, NCTC13098_03015	nitrate reductase subunit beta	nitrate reductase subunit beta
61648	Kluyvera intermedia	49777114	narH	EL028_RS05925, NCTC12125_01327	nitrate reductase subunit beta	nitrate reductase subunit beta
61648	Kluyvera intermedia	49776914	narH	EL028_RS04905, NCTC12125_01096	nitrate reductase subunit beta	nitrate reductase subunit beta
866789	Escherichia coli DSM 30083 = JCM 1649 = ATCC 11775	49584990	narH	EAS44_RS14530, EAS44_05570	nitrate reductase subunit beta	nitrate reductase subunit beta
866789	Escherichia coli DSM 30083 = JCM 1649 = ATCC 11775	49584737	narH	EAS44_RS13225, EAS44_04245	nitrate reductase subunit beta	nitrate reductase subunit beta
622	Shigella dysenteriae	48725857	narH	DS873_RS17455, NCTC4837_03824	nitrate reductase subunit beta	nitrate reductase subunit beta
622	Shigella dysenteriae	48725511	narH	DS873_RS15555, NCTC4837_03403	nitrate reductase subunit beta	nitrate reductase subunit beta
881260	Enterobacter bugandensis	48574106	narH	DG357_RS13190	nitrate reductase subunit beta	nitrate reductase subunit beta
881260	Enterobacter bugandensis	48573858	narH	DG357_RS11905	nitrate reductase subunit beta	nitrate reductase subunit beta
575	Raoultella planticola	48361814	narH	B1209_RS13900, B1209_13920	nitrate reductase subunit beta	nitrate reductase subunit beta
575	Raoultella planticola	48361146	narH	B1209_RS10450, B1209_10510	nitrate reductase subunit beta	nitrate reductase subunit beta
621	Shigella boydii	48135374	narH	C1P49_RS14120	nitrate reductase subunit beta	nitrate reductase subunit beta
42897	Shigella flexneri 2a	48106267	narH	C1P79_RS05850	nitrate reductase subunit beta	nitrate reductase subunit beta
1499973	Escherichia marmotae	48088207	narH	C1192_RS05995, C1192_05990	nitrate reductase subunit beta	nitrate reductase subunit beta
1499973	Escherichia marmotae	48087972	narH	C1192_RS04720, C1192_04715	nitrate reductase subunit beta	nitrate reductase subunit beta
67827	Citrobacter werkmanii	47062385	narH	B2G73_RS06490	nitrate reductase subunit beta	nitrate reductase subunit beta
67827	Citrobacter werkmanii	47062095	narH	B2G73_RS04990	nitrate reductase subunit beta	nitrate reductase subunit beta
1463165	Klebsiella quasipneumoniae	46801914	narH	AVR78_RS08815, AVR78_20200	nitrate reductase subunit beta	nitrate reductase subunit beta
1463165	Klebsiella quasipneumoniae	46801576	narH	AVR78_RS07005, AVR78_18440	nitrate reductase subunit beta	nitrate reductase subunit beta
1261127	Citrobacter amalonaticus Y19	45627944	narH	F384_RS08235, F384_08240	nitrate reductase subunit beta	nitrate reductase subunit beta
1261127	Citrobacter amalonaticus Y19	45627746	narH	F384_RS07235, F384_07240	nitrate reductase subunit beta	nitrate reductase subunit beta
1191061	Klebsiella michiganensis E718	45518219	narH	A225_RS17220, A225_3504	nitrate reductase subunit beta	nitrate reductase subunit beta
1191061	Klebsiella michiganensis E718	45517622	narH	A225_RS14140, A225_2870	nitrate reductase subunit beta	nitrate reductase subunit beta
1440052	Escherichia albertii KF1	45504331	narH	EAKF1_RS01105, EAKF1_ch0214c	nitrate reductase subunit beta	nitrate reductase subunit beta
1440052	Escherichia albertii KF1	45504156	narH	EAKF1_RS00170, EAKF1_ch0034	nitrate reductase subunit beta	nitrate reductase subunit beta
637910	Citrobacter rodentium ICC168	45406477	narH	ROD_RS08815, ROD_17811	nitrate reductase subunit beta	nitrate reductase subunit beta
637910	Citrobacter rodentium ICC168	45406284	narH	ROD_RS07825, ROD_15701	nitrate reductase subunit beta	nitrate reductase subunit beta
585054	Escherichia fergusonii ATCC 35469	45114754	narH	EFER_RS08720, EFER_1735	nitrate reductase subunit beta	nitrate reductase subunit beta
218493	Salmonella bongori NCTC 12419	44980624	narH	SBG_RS08325, SBG_1621	nitrate reductase subunit beta	nitrate reductase subunit beta
218493	Salmonella bongori NCTC 12419	44980413	narH	SBG_RS07255, SBG_1399	nitrate reductase subunit beta	nitrate reductase subunit beta
1115512	Atlantibacter hermannii NBRC 105704	43267980	narH	EH105704_RS15445, EH105704_11_00680	nitrate reductase subunit beta	nitrate reductase subunit beta
1115512	Atlantibacter hermannii NBRC 105704	43266987	narH	EH105704_RS10365, EH105704_05_00610	nitrate reductase subunit beta	nitrate reductase subunit beta
1354252	Buttiauxella ferragutiae ATCC 51602	43160330	narH	M976_RS17925, M976_03573	nitrate reductase subunit beta	nitrate reductase subunit beta
1006000	Kluyvera ascorbata ATCC 33433	42821609	narH	GKAS_RS15815, GKAS_03192	nitrate reductase subunit beta	nitrate reductase subunit beta
158822	Cedecea neteri	41071362	narH	JT31_RS22410, JT31_22805	nitrate reductase subunit beta	nitrate reductase subunit beta
299766	Enterobacter hormaechei subsp. steigerwaltii	34155265	narH	BFV68_RS11185, BFV68_11185	nitrate reductase subunit beta	nitrate reductase subunit beta
299766	Enterobacter hormaechei subsp. steigerwaltii	34154747	narH	BFV68_RS12085, BFV68_12085	nitrate reductase subunit beta	nitrate reductase subunit beta
61647	Pluralibacter gergoviae	29489486	narH	LG71_RS14785, LG71_15060	nitrate reductase subunit beta	nitrate reductase subunit beta
61647	Pluralibacter gergoviae	29488138	narH	LG71_RS16890, LG71_17245	nitrate reductase subunit beta	nitrate reductase subunit beta
28141	Cronobacter sakazakii	29459731	narH	CSK29544_RS13920, CSK29544_02823	nitrate reductase subunit beta	nitrate reductase subunit beta
1333848	Citrobacter freundii CFNIH1	23338467	narH	CFNIH1_RS19140, CFNIH1_19440	nitrate reductase subunit beta	nitrate reductase subunit beta
1333848	Citrobacter freundii CFNIH1	23338184	narH	CFNIH1_RS17725, CFNIH1_17980	nitrate reductase subunit beta	nitrate reductase subunit beta
568709	Salmonella enterica subsp. enterica serovar Typhimurium str. DT2	17158449	narH	STMDT2_16841	respiratory nitrate reductase 1 beta chain
1382700	Escherichia coli PMV-1	16990313	narH	ECOPMV1_01357	Respiratory nitrate reductase 1 beta chain
1225522	Salmonella enterica subsp. enterica serovar Gallinarum/pullorum str. CDC1983-67	16732421	narH	SPUCDC_1575	respiratory nitrate reductase 1 beta chain
1110693	Escherichia coli str. K-12 substr. MDS42	14970540	narH	ECMDS42_1018, ECK1219, JW1216, b1225	nitrate reductase 1, beta (Fe-S) subunit
1138308	Cronobacter sakazakii ES15	13033273	narH	ES15_1752	nitrate reductase 1 subunit beta
630626	Shimwellia blattae DSM 4481 = NBRC 105725	12955682	narH	EBL_c18870	respiratory nitrate reductase 1 subunit beta
216592	Escherichia coli 042	12886858	narH	EC042_1283	respiratory nitrate reductase 1 subunit beta
910348	Escherichia coli P12b	12754828	narH	P12B_c1910	Respiratory nitrate reductase 1 beta chain
655817	Escherichia coli ABU 83972	12726867	narH	ECABU_c15010	respiratory nitrate reductase 1 subunit beta
566546	Escherichia coli W	12695077	narH	ECW_m1318	nitrate reductase 1 subunit, beta (Fe-S)
714962	Escherichia coli IHE3034	12689948	narH	ECOK1_1380	nitrate reductase 1 subunit beta
696406	Escherichia coli UMNK88	12685149	narH	UMNK88_1871	nitrate reductase, beta subunit NarH
696406	Escherichia coli UMNK88	12684824	narH	UMNK88_1545	nitrate reductase, beta subunit NarH
1033813	Escherichia coli NA114	12679592	narH	ECNA114_1392	respiratory nitrate reductase subunit beta
1072459	Escherichia coli O7:K1 str. CE10	12674209	narH	CE10_1404	nitrate reductase 1 subunit, beta (Fe-S)
885276	Escherichia coli str. 'clone D i2'	12669284	narH	i02_1516	respiratory nitrate reductase 1 subunit beta
885275	Escherichia coli str. 'clone D i14'	12664235	narH	i14_1516	respiratory nitrate reductase 1 subunit beta
591020	Shigella flexneri 2002017	12316028	narH	SFxv_1401	Respiratory nitrate reductase 1 beta chain
1008297	Salmonella enterica subsp. enterica serovar Typhimurium str. 798	12000807	narH	UMN798_1855	respiratory nitrate reductase 1 subunit beta
1081093	Salmonella enterica subsp. enterica serovar Gallinarum/pullorum str. RKS5078	11824987	narH	SPUL_1575	respiratory nitrate reductase 1 subunit beta
216597	Salmonella enterica subsp. enterica serovar Typhimurium str. SL1344	11765046	narH	SL1344_1691	respiratory nitrate reductase 1 subunit beta
909946	Salmonella enterica subsp. enterica serovar Typhimurium str. ST4/74	11751236	narH	STM474_1780	nitrate reductase 1 subunit beta
1045856	Enterobacter cloacae EcWSU1	11487370	narH	EcWSU1_02610	respiratory nitrate reductase 1 subunit beta
218493	Salmonella bongori NCTC 12419	10969536	narH	SBG_1621	respiratory nitrate reductase 1 subunit beta
716541	Enterobacter cloacae subsp. cloacae ATCC 13047	9124389	narH	ECL_RS09320, ECL_01892	nitrate reductase subunit beta	nitrate reductase subunit beta
716541	Enterobacter cloacae subsp. cloacae ATCC 13047	9124124	narH	ECL_RS07960, ECL_01623	nitrate reductase subunit beta	nitrate reductase subunit beta
701177	Escherichia coli O55:H7 str. CB9615	8870455	narH	G2583_1498	nitrate reductase, beta subunit
637910	Citrobacter rodentium ICC168	8714134	narH	ROD_17811	respiratory nitrate reductase 1 subunit beta
585396	Escherichia coli O111:H- str. 11128	8487402	narH	ECO111_1556	nitrate reductase 1 subunit beta
573235	Escherichia coli O26:H11 str. 11368	8481944	narH	ECO26_1741	nitrate reductase 1 subunit beta
585395	Escherichia coli O103:H2 str. 12009	8476124	narH	ECO103_1330	nitrate reductase 1, beta subunit
693216	Cronobacter turicensis z3032	8461177	narH	CTU_24000	respiratory nitrate reductase 1 beta chain
544404	Escherichia coli O157:H7 str. TW14359	8216184	narH	ECSP_1618	nitrate reductase 1, beta (Fe-S) subunit
469008	Escherichia coli BL21(DE3)	8180061	narH	ECD_01203	nitrate reductase 1 subunit, beta (Fe-S)
413997	Escherichia coli B str. REL606	8175935	narH	ECB_01203	nitrate reductase 1, beta (Fe-S) subunit
595496	Escherichia coli BW2952	7954387	narH	BWG_1053	nitrate reductase 1, beta (Fe-S) subunit
484021	Klebsiella pneumoniae subsp. pneumoniae NTUH-K2044	7948006	narH	KP1_3324	nitrate reductase 1 beta subunit
476213	Salmonella enterica subsp. enterica serovar Paratyphi C strain RKS4594	7554485	narH	SPC_1968	respiratory nitrate reductase 1 subunit beta
316407	Escherichia coli str. K-12 substr. W3110	7436606	narH		nitrate reductase 1, beta (Fe-S) subunit
591946	Escherichia coli LF82	7394403	narH	LF82_1460	Respiratory nitrate reductase 1 beta chain
585056	Escherichia coli UMN026	7157247	narH	ECUMN_1524	nitrate reductase 1 subunit beta
585057	Escherichia coli IAI39	7152188	narH	ECIAI39_1564	nitrate reductase 1, beta (Fe-S) subunit
585055	Escherichia coli 55989	7146967	narH	EC55989_1323	nitrate reductase 1 subunit, beta (Fe-S)
585397	Escherichia coli ED1a	7140357	narH	ECED1_1375	nitrate reductase 1, beta (Fe-S) subunit
585035	Escherichia coli S88	7129674	narH	ECS88_1295	nitrate reductase 1 subunit, beta (Fe-S)
585034	Escherichia coli IAI1	7124535	narH	ECIAI1_1248	nitrate reductase 1, beta (Fe-S) subunit
585054	Escherichia fergusonii ATCC 35469	7123200	narH	EFER_1735	nitrate reductase 1 subunit, beta (Fe-S)
574521	Escherichia coli O127:H6 str. E2348/69	7060931	narH	E2348C_1349, E2348_C_1349	nitrate reductase 1 subunit, beta (Fe-S)
444450	Escherichia coli O157:H7 str. EC4115	6970473	narH	ECH74115_1709	nitrate reductase 1 subunit beta
550537	Salmonella enterica subsp. enterica serovar Enteritidis str. P125109	6949724	narH	SEN1276	respiratory nitrate reductase 1 subunit beta
507522	Klebsiella pneumoniae 342	6935843	narH	KPK_2095	nitrate reductase 1 subunit beta
550538	Salmonella enterica subsp. enterica serovar Gallinarum str. 287/91	6924223	narH	SG1354	respiratory nitrate reductase 1 subunit beta
439851	Salmonella enterica subsp. enterica serovar Dublin str. CT_02021853	6872349	narH	SeD_A1560	nitrate reductase 1 subunit beta
454166	Salmonella enterica subsp. enterica serovar Agona str. SL483	6797243	narH	SeAg_B1377	nitrate reductase 1 subunit beta
439843	Salmonella enterica subsp. enterica serovar Schwarzengrund str. CVM19633	6516563	narH	SeSA_A1899	nitrate reductase 1 subunit beta
454169	Salmonella enterica subsp. enterica serovar Heidelberg str. SL476	6491503	narH	SeHA_C1958	nitrate reductase 1 subunit beta
423368	Salmonella enterica subsp. enterica serovar Newport str. SL254	6486345	narH	SNSL254_A1894	nitrate reductase 1 subunit beta
344609	Shigella boydii CDC 3083-94	6269600	narH	SbBS512_E1393	nitrate reductase 1 subunit beta
439855	Escherichia coli SMS-3-5	6146534	narH	EcSMS35_1914	nitrate reductase 1, beta subunit
316385	Escherichia coli str. K-12 substr. DH10B	6058440	narH	ECDH10B_1284	nitrate reductase 1 subunit, beta (Fe-S)
331112	Escherichia coli HS	5593515	narH	EcHS_A1335	nitrate reductase, beta subunit
331111	Escherichia coli E24377A	5588229	narH	EcE24377A_1376	nitrate reductase subunit beta
272620	Klebsiella pneumoniae subsp. pneumoniae MGH 78578	5341842	narH	KPN_02213	nitrate reductase 1, Fe-S (beta) subunit
405955	Escherichia coli APEC O1	4495827	narH	APECO1_342	nitrate reductase 1 subunit, beta (Fe-S)
373384	Shigella flexneri 5 str. 8401	4209660	narH	SFV_1241	nitrate reductase 1 subunit beta
364106	Escherichia coli UTI89	3994565	narH	UTI89_C1422	respiratory nitrate reductase 1 subunit beta
300267	Shigella dysenteriae Sd197	3796789	narH	SDY_1280	nitrate reductase 1 subunit beta
300268	Shigella boydii Sb227	3780824	narH	SBO_1841	nitrate reductase 1 subunit beta
300269	Shigella sonnei Ss046	3667902	narH	SSON_1951, SSO_1951	nitrate reductase 1 subunit beta
321314	Salmonella enterica subsp. enterica serovar Choleraesuis str. SC-B67	3334230	narH	SC1757	nitrate reductase 1, FeS subunit beta
198215	Shigella flexneri 2a str. 2457T	1077691	narH	S1312	nitrate reductase 1, beta subunit
209261	Salmonella enterica subsp. enterica serovar Typhi str. Ty2	1071288	narH	t1672	respiratory nitrate reductase 1 subunit beta
199310	Escherichia coli CFT073	1035465	narH	c1686	respiratory nitrate reductase 1 subunit beta
155864	Escherichia coli O157:H7 str. EDL933	960478	narH	Z2002	nitrate reductase 1 subunit beta
2026240	Klebsiella quasivariicola	56105535	narH	B8P98_RS13110, B8P98_13100	nitrate reductase subunit beta	nitrate reductase subunit beta
2026240	Klebsiella quasivariicola	56105190	narH	B8P98_RS11325, B8P98_11315	nitrate reductase subunit beta	nitrate reductase subunit beta
2058152	Klebsiella grimontii	52116345	narH	EHW69_RS14965	nitrate reductase subunit beta	nitrate reductase subunit beta
2058152	Klebsiella grimontii	52115647	narH	EHW69_RS11390	nitrate reductase subunit beta	nitrate reductase subunit beta
2153354	Klebsiella huaxiensis	50215491	narH	DA718_RS13995, DA718_13995	nitrate reductase subunit beta	nitrate reductase subunit beta
2153354	Klebsiella huaxiensis	50215043	narH	DA718_RS11680, DA718_11680	nitrate reductase subunit beta	nitrate reductase subunit beta
57706	Citrobacter braakii	48349152	narH	A6J81_RS05890, A6J81_05875	nitrate reductase subunit beta	nitrate reductase subunit beta
57706	Citrobacter braakii	48348875	narH	A6J81_RS04450, A6J81_04435	nitrate reductase subunit beta	nitrate reductase subunit beta
208224	Enterobacter kobei	45806566	narH	BFV64_RS12985, BFV64_12985	nitrate reductase subunit beta	nitrate reductase subunit beta
208224	Enterobacter kobei	45806346	narH	BFV64_RS11840, BFV64_11840	nitrate reductase subunit beta	nitrate reductase subunit beta
61645	Enterobacter asburiae	45719610	narH	ACJ69_RS08360, ACJ69_08350	nitrate reductase subunit beta	nitrate reductase subunit beta
1286170	Raoultella ornithinolytica B6	45476141	narH	RORB6_RS06820, RORB6_06815	nitrate reductase subunit beta	nitrate reductase subunit beta
1286170	Raoultella ornithinolytica B6	45475568	narH	RORB6_RS03915, RORB6_03890	nitrate reductase subunit beta	nitrate reductase subunit beta
1006000	Kluyvera ascorbata ATCC 33433	42822712	narH	GKAS_RS21490, GKAS_04339	nitrate reductase subunit beta	nitrate reductase subunit beta
1121863	Franconibacter pulveris DSM 19144	42483981	narH	Q370_RS0113695	nitrate reductase subunit beta	nitrate reductase subunit beta
1300165	Kosakonia cowanii JCM 10956 = DSM 18146	35806768	narH	BWI95_RS17635, BWI95_17635	nitrate reductase subunit beta	nitrate reductase subunit beta
1235834	Kosakonia sacchari SP1	23846176	narH	C813_RS33455, C813_02225	nitrate reductase subunit beta	nitrate reductase subunit beta
511145	Escherichia coli str. K-12 substr. MG1655	945808	narI	b1227, ECK1221, chlI	nitrate reductase A subunit gamma	nitrate reductase A subunit gamma
936157	Salmonella enterica subsp. enterica serovar Weltevreden str. 2007-60-3289-1	13855202	narI	SENTW_1436	nitrate reductase 1, cytochrome b(NR), gamma subunit
99287	Salmonella enterica subsp. enterica serovar Typhimurium str. LT2	1253280	narI	STM1761	respiratory nitrate reductase subunit gamma
1159491	Cronobacter malonaticus LMG 23826	45715365	narI	AFK66_RS08520, AFK66_008285	respiratory nitrate reductase subunit gamma	respiratory nitrate reductase subunit gamma
1159554	Cronobacter dublinensis subsp. dublinensis LMG 23823	45666917	narI	AFK67_RS11115, AFK67_11115	respiratory nitrate reductase subunit gamma	respiratory nitrate reductase subunit gamma
413502	Cronobacter turicensis	60761512	narI	G9X55_RS07240, G9X55_07240	respiratory nitrate reductase subunit gamma	respiratory nitrate reductase subunit gamma
28141	Cronobacter sakazakii	56730379	narI	CsakCS931_RS04795, CsakCS931_24995	respiratory nitrate reductase subunit gamma	respiratory nitrate reductase subunit gamma
2026240	Klebsiella quasivariicola	69755654	narI	LGM30_RS14615, LGM30_14645	respiratory nitrate reductase subunit gamma	respiratory nitrate reductase subunit gamma
1463165	Klebsiella quasipneumoniae	64294814	narI	I8N75_RS09880, I8N75_09880	respiratory nitrate reductase subunit gamma	respiratory nitrate reductase subunit gamma
2058152	Klebsiella grimontii	64337480	narI	FN634_RS13730	respiratory nitrate reductase subunit gamma	respiratory nitrate reductase subunit gamma
2058152	Klebsiella grimontii	64336953	narI	FN634_RS11030	respiratory nitrate reductase subunit gamma	respiratory nitrate reductase subunit gamma
54291	Raoultella ornithinolytica	69885409	narI	FQU00_RS14325, NCTC9164_02868	respiratory nitrate reductase subunit gamma	respiratory nitrate reductase subunit gamma
54291	Raoultella ornithinolytica	69884819	narI	FQU00_RS11295, NCTC9164_02258	respiratory nitrate reductase subunit gamma	respiratory nitrate reductase subunit gamma
571	Klebsiella oxytoca	69793475	narI	EGY21_RS05610, EGY21_05585	respiratory nitrate reductase subunit gamma	respiratory nitrate reductase subunit gamma
571	Klebsiella oxytoca	69792884	narI	EGY21_RS02580, EGY21_02555	respiratory nitrate reductase subunit gamma	respiratory nitrate reductase subunit gamma
2026240	Klebsiella quasivariicola	69754786	narI	LGM30_RS10275, LGM30_10295	respiratory nitrate reductase subunit gamma	respiratory nitrate reductase subunit gamma
208224	Enterobacter kobei	69610890	narI	P827_RS13675, P827_01747	respiratory nitrate reductase subunit gamma	respiratory nitrate reductase subunit gamma
1499973	Escherichia marmotae	69475306	narI	GV529_RS20790	respiratory nitrate reductase subunit gamma	respiratory nitrate reductase subunit gamma
1499973	Escherichia marmotae	69472079	narI	GV529_RS04565	respiratory nitrate reductase subunit gamma	respiratory nitrate reductase subunit gamma
575	Raoultella planticola	69403862	narI	LUS60_RS10890, LUS60_10890	respiratory nitrate reductase subunit gamma	respiratory nitrate reductase subunit gamma
2608867	Escherichia ruysiae	67417453	narI	K6695_RS18620, K6695_18620	respiratory nitrate reductase subunit gamma	respiratory nitrate reductase subunit gamma
2608867	Escherichia ruysiae	67417283	narI	K6695_RS17770, K6695_17770	respiratory nitrate reductase subunit gamma	respiratory nitrate reductase subunit gamma
158877	Yokenella regensburgei	66903035	narI	C7387_RS04825, C7387_0974	respiratory nitrate reductase subunit gamma	respiratory nitrate reductase subunit gamma
624	Shigella sonnei	66674950	narI	HUX90_RS22255, HUX90_22255	respiratory nitrate reductase subunit gamma	respiratory nitrate reductase subunit gamma
624	Shigella sonnei	66674682	narI	HUX90_RS20910, HUX90_20910	respiratory nitrate reductase subunit gamma	respiratory nitrate reductase subunit gamma
69218	Enterobacter cancerogenus	66611793	narI	K3T75_RS11960	respiratory nitrate reductase subunit gamma	respiratory nitrate reductase subunit gamma
548	Klebsiella aerogenes	66604340	narI	FPV33_RS14925, FPV33_14925	respiratory nitrate reductase subunit gamma	respiratory nitrate reductase subunit gamma
548	Klebsiella aerogenes	66603743	narI	FPV33_RS11850, FPV33_11850	respiratory nitrate reductase subunit gamma	respiratory nitrate reductase subunit gamma
1134687	Klebsiella michiganensis	66559314	narI	JLG71_RS11260, THOKLE011_21920	respiratory nitrate reductase subunit gamma	respiratory nitrate reductase subunit gamma
208962	Escherichia albertii	66508732	narI	JRC41_RS12095, JRC41_12095	respiratory nitrate reductase subunit gamma	respiratory nitrate reductase subunit gamma
57706	Citrobacter braakii	66274447	narI	GFC06_RS15890, GFC06_15890	respiratory nitrate reductase subunit gamma	respiratory nitrate reductase subunit gamma
57706	Citrobacter braakii	66274244	narI	GFC06_RS14865, GFC06_14865	respiratory nitrate reductase subunit gamma	respiratory nitrate reductase subunit gamma
565	Atlantibacter hermannii	66024949	narI	FV157_RS17505	respiratory nitrate reductase subunit gamma	respiratory nitrate reductase subunit gamma
539813	Enterobacter mori	64725160	narI	D5265_RS06455, D5265_006455	respiratory nitrate reductase subunit gamma	respiratory nitrate reductase subunit gamma
2587529	Klebsiella pasteurii	61285069	narI	FN077_RS11855, SB6415_01652	respiratory nitrate reductase subunit gamma	respiratory nitrate reductase subunit gamma
2587529	Klebsiella pasteurii	61284436	narI	FN077_RS08610, SB6415_01014	respiratory nitrate reductase subunit gamma	respiratory nitrate reductase subunit gamma
1639133	Citrobacter portucalensis	61128444	narI	FOB25_RS23255, FOB25_23260	respiratory nitrate reductase subunit gamma	respiratory nitrate reductase subunit gamma
1639133	Citrobacter portucalensis	61128244	narI	FOB25_RS22225, FOB25_22230	respiratory nitrate reductase subunit gamma	respiratory nitrate reductase subunit gamma
1260282	Enterobacter hormaechei YT3	60948156	narI	F350_RS0104635	respiratory nitrate reductase subunit gamma	respiratory nitrate reductase subunit gamma
1260282	Enterobacter hormaechei YT3	60948007	narI	F350_RS0103825	respiratory nitrate reductase subunit gamma	respiratory nitrate reductase subunit gamma
550	Enterobacter cloacae	60930683	narI	EC036_RS13040, EC036_25520	respiratory nitrate reductase subunit gamma	respiratory nitrate reductase subunit gamma
550	Enterobacter cloacae	60930382	narI	EC036_RS11435, EC036_22510	respiratory nitrate reductase subunit gamma	respiratory nitrate reductase subunit gamma
564	Escherichia fergusonii	60900525	narI	HVX45_RS03800, HVX45_03800	respiratory nitrate reductase subunit gamma	respiratory nitrate reductase subunit gamma
546	Citrobacter freundii	60895461	narI	EGX89_RS02830, EGX89_02835	respiratory nitrate reductase subunit gamma	respiratory nitrate reductase subunit gamma
546	Citrobacter freundii	60895183	narI	EGX89_RS01375, EGX89_01375	respiratory nitrate reductase subunit gamma	respiratory nitrate reductase subunit gamma
622	Shigella dysenteriae	58460413	narI	AJR21_RS04685, AJR21_004740	respiratory nitrate reductase subunit gamma	respiratory nitrate reductase subunit gamma
621	Shigella boydii	58390548	narI	BUK67_RS14415	respiratory nitrate reductase subunit gamma	respiratory nitrate reductase subunit gamma
500640	Citrobacter youngae ATCC 29220	58320306	narI	CIT292_RS18650	respiratory nitrate reductase subunit gamma	respiratory nitrate reductase subunit gamma
500640	Citrobacter youngae ATCC 29220	58320105	narI	CIT292_RS17630	respiratory nitrate reductase subunit gamma	respiratory nitrate reductase subunit gamma
133448	Citrobacter youngae	49773606	narI	EL296_RS12150, NCTC13709_02476	respiratory nitrate reductase subunit gamma	respiratory nitrate reductase subunit gamma
299767	Enterobacter ludwigii	45815638	narI	BH714_RS08890, BH714_08890	respiratory nitrate reductase subunit gamma	respiratory nitrate reductase subunit gamma
299767	Enterobacter ludwigii	45815425	narI	BH714_RS07795, BH714_07795	respiratory nitrate reductase subunit gamma	respiratory nitrate reductase subunit gamma
290338	Citrobacter koseri ATCC BAA-895	45135570	narI	CKO_RS06415, CKO_01500	respiratory nitrate reductase subunit gamma	respiratory nitrate reductase subunit gamma
290338	Citrobacter koseri ATCC BAA-895	45135415	narI	CKO_RS05620, CKO_01304	respiratory nitrate reductase subunit gamma	respiratory nitrate reductase subunit gamma
386585	Escherichia coli O157:H7 str. Sakai	913128	narI	ECs_1732	nitrate reductase 1 gamma subunit	nitrate reductase 1 gamma subunit
61647	Pluralibacter gergoviae	61385358	narI	A8H26_RS18825, A8H26_18810	respiratory nitrate reductase subunit gamma	respiratory nitrate reductase subunit gamma
61647	Pluralibacter gergoviae	61384919	narI	A8H26_RS16585, A8H26_16570	respiratory nitrate reductase subunit gamma	respiratory nitrate reductase subunit gamma
2494701	Enterobacter chengduensis	63142754	narI	FY206_RS13970, FY206_13970	respiratory nitrate reductase subunit gamma	respiratory nitrate reductase subunit gamma
1812935	Enterobacter roggenkampii	45796187	narI	BFV67_RS12595, BFV67_12595	respiratory nitrate reductase subunit gamma	respiratory nitrate reductase subunit gamma
1812935	Enterobacter roggenkampii	45795937	narI	BFV67_RS11305, BFV67_11305	respiratory nitrate reductase subunit gamma	respiratory nitrate reductase subunit gamma
198214	Shigella flexneri 2a str. 301	1024164	narI	SF1230	nitrate reductase 1 cytochrome b(NR) subunit gamma
244366	Klebsiella variicola	69731842	narI	GFC07_RS04385, GFC07_04385	respiratory nitrate reductase subunit gamma	respiratory nitrate reductase subunit gamma
67824	Citrobacter farmeri	69616633	narI	EGK65_RS05280, EGK65_05305	respiratory nitrate reductase subunit gamma	respiratory nitrate reductase subunit gamma
67824	Citrobacter farmeri	69616421	narI	EGK65_RS04205, EGK65_04225	respiratory nitrate reductase subunit gamma	respiratory nitrate reductase subunit gamma
208224	Enterobacter kobei	69611093	narI	P827_RS14705, P827_01533	respiratory nitrate reductase subunit gamma	respiratory nitrate reductase subunit gamma
67827	Citrobacter werkmanii	69486950	narI	FOB24_RS14595, FOB24_14595	respiratory nitrate reductase subunit gamma	respiratory nitrate reductase subunit gamma
67827	Citrobacter werkmanii	69486730	narI	FOB24_RS13450, FOB24_13450	respiratory nitrate reductase subunit gamma	respiratory nitrate reductase subunit gamma
1748967	Citrobacter cronae	69431401	narI	JSN25_RS17320	respiratory nitrate reductase subunit gamma	respiratory nitrate reductase subunit gamma
1748967	Citrobacter cronae	69431168	narI	JSN25_RS16120	respiratory nitrate reductase subunit gamma	respiratory nitrate reductase subunit gamma
575	Raoultella planticola	69408426	narI	LUS60_RS14340, LUS60_14340	respiratory nitrate reductase subunit gamma	respiratory nitrate reductase subunit gamma
61645	Enterobacter asburiae	67461826	narI	FOY96_RS09130, EAS1808013_017570	respiratory nitrate reductase subunit gamma	respiratory nitrate reductase subunit gamma
158877	Yokenella regensburgei	66903344	narI	C7387_RS06395, C7387_1297	respiratory nitrate reductase subunit gamma	respiratory nitrate reductase subunit gamma
1197719	Salmonella bongori N268-08	66756236	narI	A464_RS08935, A464_1857	respiratory nitrate reductase subunit gamma	respiratory nitrate reductase subunit gamma
1197719	Salmonella bongori N268-08	66756018	narI	A464_RS07805, A464_1606	respiratory nitrate reductase subunit gamma	respiratory nitrate reductase subunit gamma
69218	Enterobacter cancerogenus	66612055	narI	K3T75_RS13270	respiratory nitrate reductase subunit gamma	respiratory nitrate reductase subunit gamma
1134687	Klebsiella michiganensis	66559968	narI	JLG71_RS14530, THOKLE011_28360	respiratory nitrate reductase subunit gamma	respiratory nitrate reductase subunit gamma
208962	Escherichia albertii	66508544	narI	JRC41_RS11155, JRC41_11155	respiratory nitrate reductase subunit gamma	respiratory nitrate reductase subunit gamma
61646	Lelliottia amnigena	66410927	narI	I6L75_RS11795, I6L75_11790	respiratory nitrate reductase subunit gamma	respiratory nitrate reductase subunit gamma
61646	Lelliottia amnigena	66410704	narI	I6L75_RS10680, I6L75_10675	respiratory nitrate reductase subunit gamma	respiratory nitrate reductase subunit gamma
283686	Kosakonia radicincitans	66392324	narI	FEI17_RS12420, FEI17_12415	respiratory nitrate reductase subunit gamma	respiratory nitrate reductase subunit gamma
35703	Citrobacter amalonaticus	66237692	narI	AL524_RS40915, AL524_15020	respiratory nitrate reductase subunit gamma	respiratory nitrate reductase subunit gamma
35703	Citrobacter amalonaticus	66237481	narI	AL524_RS39810, AL524_13985	respiratory nitrate reductase subunit gamma	respiratory nitrate reductase subunit gamma
565	Atlantibacter hermannii	66025371	narI	FV157_RS19655	respiratory nitrate reductase subunit gamma	respiratory nitrate reductase subunit gamma
539813	Enterobacter mori	64724928	narI	D5265_RS05285, D5265_005285	respiratory nitrate reductase subunit gamma	respiratory nitrate reductase subunit gamma
1463165	Klebsiella quasipneumoniae	64295163	narI	I8N75_RS11625, I8N75_11625	respiratory nitrate reductase subunit gamma	respiratory nitrate reductase subunit gamma
881260	Enterobacter bugandensis	63987356	narI	JLD64_RS12620, STN0717ENT56_24380	respiratory nitrate reductase subunit gamma	respiratory nitrate reductase subunit gamma
881260	Enterobacter bugandensis	63987138	narI	JLD64_RS11530, STN0717ENT56_22340	respiratory nitrate reductase subunit gamma	respiratory nitrate reductase subunit gamma
577	Raoultella terrigena	57505101	narI	HCK03_RS14300, HCK03_14300	respiratory nitrate reductase subunit gamma	respiratory nitrate reductase subunit gamma
577	Raoultella terrigena	57504346	narI	HCK03_RS10525, HCK03_10525	respiratory nitrate reductase subunit gamma	respiratory nitrate reductase subunit gamma
133448	Citrobacter youngae	49773321	narI	EL296_RS10670, NCTC13709_02176	respiratory nitrate reductase subunit gamma	respiratory nitrate reductase subunit gamma
83655	Leclercia adecarboxylata	30332436	narI	APT61_RS10990, APT61_10990	respiratory nitrate reductase subunit gamma	respiratory nitrate reductase subunit gamma
83655	Leclercia adecarboxylata	30332101	narI	APT61_RS09310, APT61_09310	respiratory nitrate reductase subunit gamma	respiratory nitrate reductase subunit gamma
469008	Escherichia coli BL21(DE3)	8112954	narI	B21_01215	nitrate reductase A, gamma subunit, subunit of nitrate reductase A
701347	Enterobacter lignolyticus SCF1	24911598	narI	ENTCL_RS10285, Entcl_2062	nitrate reductase A subunit gamma
701347	Enterobacter lignolyticus SCF1	24910085	narI	ENTCL_RS11750, Entcl_2358	nitrate reductase A subunit gamma
1355100	Escherichia coli JJ1886	17430455	narI	P423_08160	nitrate reductase A subunit gamma
1355100	Escherichia coli JJ1886	17430209	narI	P423_06925	nitrate reductase A subunit gamma
1244085	Klebsiella pneumoniae CG43	17167760	narI	D364_11310	nitrate reductase A subunit gamma
1244085	Klebsiella pneumoniae CG43	17167430	narI	D364_09655	nitrate reductase A subunit gamma
1064551	Salmonella enterica subsp. enterica serovar Thompson str. RM6836	17119921	narI	IA1_08740	nitrate reductase A subunit gamma
1064551	Salmonella enterica subsp. enterica serovar Thompson str. RM6836	17119738	narI	IA1_07825	nitrate reductase A subunit gamma
1335916	Escherichia coli LY180	16979193	narI	LY180_07600	nitrate reductase A subunit gamma
1335916	Escherichia coli LY180	16978922	narI	LY180_06245	nitrate reductase A subunit gamma
1298917	Salmonella enterica subsp. enterica serovar Pullorum str. S06004	16491275	narI	I137_07115	nitrate reductase A subunit gamma
1271863	Salmonella enterica subsp. enterica serovar Cubana str. CFSAN002050	16304132	narI	CFSAN002050_15275	nitrate reductase A subunit gamma
1271863	Salmonella enterica subsp. enterica serovar Cubana str. CFSAN002050	16303937	narI	CFSAN002050_14300	nitrate reductase A subunit gamma
1271864	Salmonella enterica subsp. enterica serovar Heidelberg str. CFSAN002069	16288530	narI	CFSAN002069_01065	nitrate reductase A subunit gamma
1271864	Salmonella enterica subsp. enterica serovar Heidelberg str. CFSAN002069	16288346	narI	CFSAN002069_00145	nitrate reductase A subunit gamma
1166130	Enterobacter sp. R4-368	16128949	narI	H650_01670	nitrate reductase A subunit gamma
290339	Cronobacter sakazakii ATCC BAA-894	5549984	narI	ESA_RS06980, ESA_01523	nitrate reductase A subunit gamma
299766	Enterobacter hormaechei subsp. steigerwaltii	34154752	narI	BFV68_RS12075, BFV68_12075	respiratory nitrate reductase subunit gamma	respiratory nitrate reductase subunit gamma
1171376	Salmonella enterica subsp. enterica serovar Typhimurium str. U288	15378478	narI	STU288_05170	nitrate reductase A subunit gamma
1267753	Salmonella enterica subsp. enterica serovar Javiana str. CFSAN001992	14636308	narI	CFSAN001992_02670	nitrate reductase A subunit gamma
956149	Cronobacter sakazakii SP291	14565855	narI	CSSP291_07375	nitrate reductase A subunit gamma
1211025	Enterobacter cloacae subsp. cloacae ENHKU01	13457297	narI	ECENHK_12860	nitrate reductase A subunit gamma
1104326	Enterobacter cloacae subsp. dissolvens SDM	13165742	narI	A3UG_13055	nitrate reductase A subunit gamma
216592	Escherichia coli 042	12886860	narI	EC042_1285	respiratory nitrate reductase 1 subunit gamma
536056	Escherichia coli DH1	12874097	narI	ECDH1ME8569_1169, ECK1221, JW1218, b1227	respiratory nitrate reductase subunit gamma
595495	Escherichia coli KO11FL	12759016	narI	KO11_16665	Respiratory nitrate reductase subunit gamma
566546	Escherichia coli W	12753130	narI	WFL_06450	Respiratory nitrate reductase subunit gamma
990282	Salmonella enterica subsp. enterica serovar Typhimurium str. UK-1	11835871	narI	STMUK_1733	nitrate reductase 1 subunit gamma
588858	Salmonella enterica subsp. enterica serovar Typhimurium str. 14028S	11753597	narI	STM14_2129	nitrate reductase 1 subunit gamma
637910	Citrobacter rodentium ICC168	8712596	narI	ROD_17791	respiratory nitrate reductase 1 subunit gamma
550537	Salmonella enterica subsp. enterica serovar Enteritidis str. P125109	6949727	narI	SEN1278	respiratory nitrate reductase 1 subunit gamma
550538	Salmonella enterica subsp. enterica serovar Gallinarum str. 287/91	6924226	narI	SG1356	respiratory nitrate reductase 1 subunit gamma
295319	Salmonella enterica subsp. enterica serovar Paratyphi A str. ATCC 9150	3178477	narI	SPA1112	respiratory nitrate reductase 1 subunit gamma
133448	Citrobacter youngae	67515617	narI	J5Z75_RS10350, J5Z75_10345	respiratory nitrate reductase subunit gamma	respiratory nitrate reductase subunit gamma
133448	Citrobacter youngae	67515335	narI	J5Z75_RS08940, J5Z75_08935	respiratory nitrate reductase subunit gamma	respiratory nitrate reductase subunit gamma
67824	Citrobacter farmeri	67373070	narI	Cf24236_RS12950, Cf24236_2577	respiratory nitrate reductase subunit gamma	respiratory nitrate reductase subunit gamma
67824	Citrobacter farmeri	67372855	narI	Cf24236_RS11875, Cf24236_2366	respiratory nitrate reductase subunit gamma	respiratory nitrate reductase subunit gamma
2608867	Escherichia ruysiae	67172486	narI	JMW11_RS02650	respiratory nitrate reductase subunit gamma	respiratory nitrate reductase subunit gamma
2608867	Escherichia ruysiae	67172253	narI	JMW11_RS01485	respiratory nitrate reductase subunit gamma	respiratory nitrate reductase subunit gamma
1353980	Shigella dysenteriae SD1D	66656200	narI	M921_RS0109170	respiratory nitrate reductase subunit gamma	respiratory nitrate reductase subunit gamma
1353980	Shigella dysenteriae SD1D	66655859	narI	M921_RS0107260	respiratory nitrate reductase subunit gamma	respiratory nitrate reductase subunit gamma
208224	Enterobacter kobei	66624586	narI	KI226_RS10410, ENKO_20550	respiratory nitrate reductase subunit gamma	respiratory nitrate reductase subunit gamma
571	Klebsiella oxytoca	66591448	narI	CEQ13_RS24335, CEQ13_24340	respiratory nitrate reductase subunit gamma	respiratory nitrate reductase subunit gamma
571	Klebsiella oxytoca	66591013	narI	CEQ13_RS22065, CEQ13_22070	respiratory nitrate reductase subunit gamma	respiratory nitrate reductase subunit gamma
1499973	Escherichia marmotae	66445890	narI	HV276_RS12795, HV276_12795	respiratory nitrate reductase subunit gamma	respiratory nitrate reductase subunit gamma
1499973	Escherichia marmotae	66445586	narI	HV276_RS11275, HV276_11270	respiratory nitrate reductase subunit gamma	respiratory nitrate reductase subunit gamma
67827	Citrobacter werkmanii	64170219	narI	GHT40_RS06220, GHT40_06220	respiratory nitrate reductase subunit gamma	respiratory nitrate reductase subunit gamma
67827	Citrobacter werkmanii	64170001	narI	GHT40_RS05130, GHT40_05130	respiratory nitrate reductase subunit gamma	respiratory nitrate reductase subunit gamma
67824	Citrobacter farmeri	64042465	narI	I5485_RS04285, I5485_04285	respiratory nitrate reductase subunit gamma	respiratory nitrate reductase subunit gamma
67824	Citrobacter farmeri	64042251	narI	I5485_RS03215, I5485_03215	respiratory nitrate reductase subunit gamma	respiratory nitrate reductase subunit gamma
133448	Citrobacter youngae	64032477	narI	I5423_RS01530, I5423_01530	respiratory nitrate reductase subunit gamma	respiratory nitrate reductase subunit gamma
133448	Citrobacter youngae	64032258	narI	I5423_RS00435, I5423_00435	respiratory nitrate reductase subunit gamma	respiratory nitrate reductase subunit gamma
1748967	Citrobacter cronae	63938790	narI	I6M86_RS09770, I6M86_09770	respiratory nitrate reductase subunit gamma	respiratory nitrate reductase subunit gamma
1748967	Citrobacter cronae	63937726	narI	I6M86_RS04450, I6M86_04450	respiratory nitrate reductase subunit gamma	respiratory nitrate reductase subunit gamma
208224	Enterobacter kobei	63928940	narI	CXM20_RS13080	respiratory nitrate reductase subunit gamma	respiratory nitrate reductase subunit gamma
208224	Enterobacter kobei	63928765	narI	CXM20_RS12205	respiratory nitrate reductase subunit gamma	respiratory nitrate reductase subunit gamma
61646	Lelliottia amnigena	62493919	narI	CO697_RS07240, CO697_07240	respiratory nitrate reductase subunit gamma	respiratory nitrate reductase subunit gamma
61646	Lelliottia amnigena	62493682	narI	CO697_RS05975, CO697_05975	respiratory nitrate reductase subunit gamma	respiratory nitrate reductase subunit gamma
1748967	Citrobacter cronae	62022809	narI	H7I73_RS08295, H7I73_08295	respiratory nitrate reductase subunit gamma	respiratory nitrate reductase subunit gamma
1748967	Citrobacter cronae	62022595	narI	H7I73_RS07225, H7I73_07225	respiratory nitrate reductase subunit gamma	respiratory nitrate reductase subunit gamma
1114922	Citrobacter farmeri GTC 1319	62017496	narI	CIFAM_RS05310, CIFAM_05_01700	respiratory nitrate reductase subunit gamma	respiratory nitrate reductase subunit gamma
1114922	Citrobacter farmeri GTC 1319	62017290	narI	CIFAM_RS04250, CIFAM_04_03790	respiratory nitrate reductase subunit gamma	respiratory nitrate reductase subunit gamma
624	Shigella sonnei	61756274	narI	CI730_RS24705, CI730_24710	respiratory nitrate reductase subunit gamma	respiratory nitrate reductase subunit gamma
624	Shigella sonnei	61756215	narI	CI730_RS24380, CI730_24385	respiratory nitrate reductase subunit gamma	respiratory nitrate reductase subunit gamma
622	Shigella dysenteriae	61732923	narI	IC625_RS12875	respiratory nitrate reductase subunit gamma	respiratory nitrate reductase subunit gamma
622	Shigella dysenteriae	61732553	narI	IC625_RS11025	respiratory nitrate reductase subunit gamma	respiratory nitrate reductase subunit gamma
621	Shigella boydii	61644627	narI	CUA51_RS08030, CUA51_08120	respiratory nitrate reductase subunit gamma	respiratory nitrate reductase subunit gamma
54736	Salmonella bongori	61372987	narI	CBY01_RS20370	respiratory nitrate reductase subunit gamma	respiratory nitrate reductase subunit gamma
54736	Salmonella bongori	61372687	narI	CBY01_RS18870	respiratory nitrate reductase subunit gamma	respiratory nitrate reductase subunit gamma
1134687	Klebsiella michiganensis	61343124	narI	H5403_RS14970, H5403_14970	respiratory nitrate reductase subunit gamma	respiratory nitrate reductase subunit gamma
1134687	Klebsiella michiganensis	61342393	narI	H5403_RS11315, H5403_11315	respiratory nitrate reductase subunit gamma	respiratory nitrate reductase subunit gamma
2026240	Klebsiella quasivariicola	61333477	narI	E9626_RS20265, SB00033_03867	respiratory nitrate reductase subunit gamma	respiratory nitrate reductase subunit gamma
2026240	Klebsiella quasivariicola	61332638	narI	E9626_RS15890, SB00033_03025	respiratory nitrate reductase subunit gamma	respiratory nitrate reductase subunit gamma
545	Citrobacter koseri	61139142	narI	BBP07_RS11390, BBP07_06385	respiratory nitrate reductase subunit gamma	respiratory nitrate reductase subunit gamma
545	Citrobacter koseri	61138970	narI	BBP07_RS10520, BBP07_05515	respiratory nitrate reductase subunit gamma	respiratory nitrate reductase subunit gamma
133448	Citrobacter youngae	61096372	narI	DY191_RS12830, NCTC13708_02532	respiratory nitrate reductase subunit gamma	respiratory nitrate reductase subunit gamma
133448	Citrobacter youngae	61096153	narI	DY191_RS11670, NCTC13708_02308	respiratory nitrate reductase subunit gamma	respiratory nitrate reductase subunit gamma
57706	Citrobacter braakii	61041173	narI	EY919_RS02775, EY919_02775	respiratory nitrate reductase subunit gamma	respiratory nitrate reductase subunit gamma
57706	Citrobacter braakii	61040970	narI	EY919_RS01720, EY919_01720	respiratory nitrate reductase subunit gamma	respiratory nitrate reductase subunit gamma
881260	Enterobacter bugandensis	60987289	narI	AWI32_RS11660, AWI32_03580	respiratory nitrate reductase subunit gamma	respiratory nitrate reductase subunit gamma
881260	Enterobacter bugandensis	60987075	narI	AWI32_RS10555, AWI32_02475	respiratory nitrate reductase subunit gamma	respiratory nitrate reductase subunit gamma
61645	Enterobacter asburiae	60983137	narI	EX28_RS13185	respiratory nitrate reductase subunit gamma	respiratory nitrate reductase subunit gamma
35703	Citrobacter amalonaticus	60922187	narI	CITRO92_RS20005, CITRO92_3813	respiratory nitrate reductase subunit gamma	respiratory nitrate reductase subunit gamma
35703	Citrobacter amalonaticus	60921976	narI	CITRO92_RS18905, CITRO92_3594	respiratory nitrate reductase subunit gamma	respiratory nitrate reductase subunit gamma
208224	Enterobacter kobei	60916177	narI	I4O77_RS12070, I4O77_12070	respiratory nitrate reductase subunit gamma	respiratory nitrate reductase subunit gamma
208224	Enterobacter kobei	60913897	narI	I4O77_RS00670, I4O77_00670	respiratory nitrate reductase subunit gamma	respiratory nitrate reductase subunit gamma
1499973	Escherichia marmotae	60668733	narI	EL192_RS11830, NCTC11133_02335	respiratory nitrate reductase subunit gamma	respiratory nitrate reductase subunit gamma
1499973	Escherichia marmotae	60668504	narI	EL192_RS10635, NCTC11133_02100	respiratory nitrate reductase subunit gamma	respiratory nitrate reductase subunit gamma
208224	Enterobacter kobei	60383548	narI	AZ039_RS10525, AZ039_002053	respiratory nitrate reductase subunit gamma	respiratory nitrate reductase subunit gamma
208224	Enterobacter kobei	60383335	narI	AZ039_RS09440, AZ039_001838	respiratory nitrate reductase subunit gamma	respiratory nitrate reductase subunit gamma
1134687	Klebsiella michiganensis	58442106	narI	FN419_RS17115	respiratory nitrate reductase subunit gamma	respiratory nitrate reductase subunit gamma
1134687	Klebsiella michiganensis	58439801	narI	FN419_RS05240	respiratory nitrate reductase subunit gamma	respiratory nitrate reductase subunit gamma
564	Escherichia fergusonii	58347295	narI	HVX34_RS03605, HVX34_03605	respiratory nitrate reductase subunit gamma	respiratory nitrate reductase subunit gamma
336306	Enterobacter cloacae subsp. cloacae	58333253	narI	B1H42_RS02435, B1H42_02435	respiratory nitrate reductase subunit gamma	respiratory nitrate reductase subunit gamma
336306	Enterobacter cloacae subsp. cloacae	58333048	narI	B1H42_RS01380, B1H42_01375	respiratory nitrate reductase subunit gamma	respiratory nitrate reductase subunit gamma
1639133	Citrobacter portucalensis	58185548	narI	FOC46_RS23865, FOC46_23855	respiratory nitrate reductase subunit gamma	respiratory nitrate reductase subunit gamma
1639133	Citrobacter portucalensis	58180984	narI	FOC46_RS01045, FOC46_01045	respiratory nitrate reductase subunit gamma	respiratory nitrate reductase subunit gamma
624	Shigella sonnei	57731993	narI	CI684_RS22025, CI684_22025	respiratory nitrate reductase subunit gamma	respiratory nitrate reductase subunit gamma
624	Shigella sonnei	57728876	narI	CI684_RS04915, CI684_04915	respiratory nitrate reductase subunit gamma	respiratory nitrate reductase subunit gamma
54291	Raoultella ornithinolytica	57624547	narI	GPJ66_RS13745, GPJ66_13735	respiratory nitrate reductase subunit gamma	respiratory nitrate reductase subunit gamma
54291	Raoultella ornithinolytica	57623876	narI	GPJ66_RS10390, GPJ66_10380	respiratory nitrate reductase subunit gamma	respiratory nitrate reductase subunit gamma
2577118	Salmonella bongori serovar 48:z81:-	57492613	narI	HLD05_RS01815	respiratory nitrate reductase subunit gamma	respiratory nitrate reductase subunit gamma
2577118	Salmonella bongori serovar 48:z81:-	57492378	narI	HLD05_RS00640	respiratory nitrate reductase subunit gamma	respiratory nitrate reductase subunit gamma
575	Raoultella planticola	57431106	narI	MC50_RS24260, MC50_024260	respiratory nitrate reductase subunit gamma	respiratory nitrate reductase subunit gamma
703	Plesiomonas shigelloides	57263174	narI	FOC33_RS02665, FOC33_02665	respiratory nitrate reductase subunit gamma	respiratory nitrate reductase subunit gamma
2026240	Klebsiella quasivariicola	57002743	narI	E9590_RS21295, SB6094_01442	respiratory nitrate reductase subunit gamma	respiratory nitrate reductase subunit gamma
2026240	Klebsiella quasivariicola	57002363	narI	E9590_RS19315, SB6094_01332	respiratory nitrate reductase subunit gamma	respiratory nitrate reductase subunit gamma
1463165	Klebsiella quasipneumoniae	56979415	narI	KPC142_RS10275, KPC142_01511	respiratory nitrate reductase subunit gamma	respiratory nitrate reductase subunit gamma
883118	Klebsiella oxytoca 10-5243	56969830	narI	HMPREF9687_RS19815, HMPREF9687_01487	respiratory nitrate reductase subunit gamma	respiratory nitrate reductase subunit gamma
883118	Klebsiella oxytoca 10-5243	56969199	narI	HMPREF9687_RS16610, HMPREF9687_02153	respiratory nitrate reductase subunit gamma	respiratory nitrate reductase subunit gamma
283686	Kosakonia radicincitans	56960945	narI	A3780_RS12750, A3780_12450	respiratory nitrate reductase subunit gamma	respiratory nitrate reductase subunit gamma
244366	Klebsiella variicola	56938546	narI	HL854_RS12005, HL854_12160	respiratory nitrate reductase subunit gamma	respiratory nitrate reductase subunit gamma
244366	Klebsiella variicola	56938165	narI	HL854_RS10100, HL854_10240	respiratory nitrate reductase subunit gamma	respiratory nitrate reductase subunit gamma
35703	Citrobacter amalonaticus	56875974	narI	AL479_RS22295, AL479_21225	respiratory nitrate reductase subunit gamma	respiratory nitrate reductase subunit gamma
35703	Citrobacter amalonaticus	56875762	narI	AL479_RS21200, AL479_20195	respiratory nitrate reductase subunit gamma	respiratory nitrate reductase subunit gamma
208962	Escherichia albertii	56814142	narI	AST80_RS07410, EAE6F_1399	respiratory nitrate reductase subunit gamma	respiratory nitrate reductase subunit gamma
208962	Escherichia albertii	56813915	narI	AST80_RS06200, EAE6F_1169	respiratory nitrate reductase subunit gamma	respiratory nitrate reductase subunit gamma
1499973	Escherichia marmotae	56806521	narI	FM737_RS11740, FM737_002296	respiratory nitrate reductase subunit gamma	respiratory nitrate reductase subunit gamma
1499973	Escherichia marmotae	56806233	narI	FM737_RS10300, FM737_002021	respiratory nitrate reductase subunit gamma	respiratory nitrate reductase subunit gamma
61645	Enterobacter asburiae	56799109	narI	EAAEB30_RS12955, EAAEB30_12955	respiratory nitrate reductase subunit gamma	respiratory nitrate reductase subunit gamma
158836	Enterobacter hormaechei	56773659	narI	FN775_RS13745	respiratory nitrate reductase subunit gamma	respiratory nitrate reductase subunit gamma
158836	Enterobacter hormaechei	56773486	narI	FN775_RS12870	respiratory nitrate reductase subunit gamma	respiratory nitrate reductase subunit gamma
546	Citrobacter freundii	56769012	narI	CU079_RS16225, CU079_16225	respiratory nitrate reductase subunit gamma	respiratory nitrate reductase subunit gamma
546	Citrobacter freundii	56768727	narI	CU079_RS14745, CU079_14745	respiratory nitrate reductase subunit gamma	respiratory nitrate reductase subunit gamma
548	Klebsiella aerogenes	56718157	narI	EL280_RS15125, NCTC9735_02962	respiratory nitrate reductase subunit gamma	respiratory nitrate reductase subunit gamma
548	Klebsiella aerogenes	56717518	narI	EL280_RS11805, NCTC9735_02314	respiratory nitrate reductase subunit gamma	respiratory nitrate reductase subunit gamma
1177180	Kosakonia radicincitans DSM 16656	55363888	narI	Y71_RS12120, Y71_11865	respiratory nitrate reductase subunit gamma	respiratory nitrate reductase subunit gamma
158877	Yokenella regensburgei	53888523	narI	DYE17_RS13275, NCTC11966_02636	respiratory nitrate reductase subunit gamma	respiratory nitrate reductase subunit gamma
158877	Yokenella regensburgei	53888204	narI	DYE17_RS11650, NCTC11966_02308	respiratory nitrate reductase subunit gamma	respiratory nitrate reductase subunit gamma
1849603	Enterobacteriaceae bacterium	52077108	narI	FXZ81_RS12215	respiratory nitrate reductase subunit gamma	respiratory nitrate reductase subunit gamma
1849603	Enterobacteriaceae bacterium	52076868	narI	FXZ81_RS10970	respiratory nitrate reductase subunit gamma	respiratory nitrate reductase subunit gamma
1028307	Klebsiella aerogenes KCTC 2190	51772860	narI	EAE_RS20215, EAE_19950	respiratory nitrate reductase subunit gamma	respiratory nitrate reductase subunit gamma
1028307	Klebsiella aerogenes KCTC 2190	51772243	narI	EAE_RS17120, EAE_16845	respiratory nitrate reductase subunit gamma	respiratory nitrate reductase subunit gamma
69218	Enterobacter cancerogenus	51326448	narI	GH771_RS04650, GH771_04650	respiratory nitrate reductase subunit gamma	respiratory nitrate reductase subunit gamma
69218	Enterobacter cancerogenus	51326226	narI	GH771_RS03540, GH771_03540	respiratory nitrate reductase subunit gamma	respiratory nitrate reductase subunit gamma
1639133	Citrobacter portucalensis	50275044	narI	E7703_RS13265, E7703_13335	respiratory nitrate reductase subunit gamma	respiratory nitrate reductase subunit gamma
1639133	Citrobacter portucalensis	50274828	narI	E7703_RS12150, E7703_12210	respiratory nitrate reductase subunit gamma	respiratory nitrate reductase subunit gamma
577	Raoultella terrigena	50102541	narI	ELY08_RS12280, NCTC13098_03017	respiratory nitrate reductase subunit gamma	respiratory nitrate reductase subunit gamma
61648	Kluyvera intermedia	49776916	narI	EL028_RS04915, NCTC12125_01098	respiratory nitrate reductase subunit gamma	respiratory nitrate reductase subunit gamma
866789	Escherichia coli DSM 30083 = JCM 1649 = ATCC 11775	49584988	narI	EAS44_RS14520, EAS44_05560	respiratory nitrate reductase subunit gamma	respiratory nitrate reductase subunit gamma
866789	Escherichia coli DSM 30083 = JCM 1649 = ATCC 11775	49584739	narI	EAS44_RS13235, EAS44_04255	respiratory nitrate reductase subunit gamma	respiratory nitrate reductase subunit gamma
622	Shigella dysenteriae	48725855	narI	DS873_RS17445, NCTC4837_03822	respiratory nitrate reductase subunit gamma	respiratory nitrate reductase subunit gamma
622	Shigella dysenteriae	48725509	narI	DS873_RS15545, NCTC4837_03401	respiratory nitrate reductase subunit gamma	respiratory nitrate reductase subunit gamma
881260	Enterobacter bugandensis	48574104	narI	DG357_RS13180	respiratory nitrate reductase subunit gamma	respiratory nitrate reductase subunit gamma
881260	Enterobacter bugandensis	48573860	narI	DG357_RS11915	respiratory nitrate reductase subunit gamma	respiratory nitrate reductase subunit gamma
575	Raoultella planticola	48361816	narI	B1209_RS13910, B1209_13930	respiratory nitrate reductase subunit gamma	respiratory nitrate reductase subunit gamma
621	Shigella boydii	48135376	narI	C1P49_RS14130	respiratory nitrate reductase subunit gamma	respiratory nitrate reductase subunit gamma
42897	Shigella flexneri 2a	48106265	narI	C1P79_RS05840	respiratory nitrate reductase subunit gamma	respiratory nitrate reductase subunit gamma
1499973	Escherichia marmotae	48088205	narI	C1192_RS05985, C1192_05980	respiratory nitrate reductase subunit gamma	respiratory nitrate reductase subunit gamma
1499973	Escherichia marmotae	48087970	narI	C1192_RS04710, C1192_04705	respiratory nitrate reductase subunit gamma	respiratory nitrate reductase subunit gamma
67827	Citrobacter werkmanii	47062383	narI	B2G73_RS06480	respiratory nitrate reductase subunit gamma	respiratory nitrate reductase subunit gamma
67827	Citrobacter werkmanii	47062097	narI	B2G73_RS05000	respiratory nitrate reductase subunit gamma	respiratory nitrate reductase subunit gamma
1463165	Klebsiella quasipneumoniae	46801912	narI	AVR78_RS08805, AVR78_20190	respiratory nitrate reductase subunit gamma	respiratory nitrate reductase subunit gamma
1463165	Klebsiella quasipneumoniae	46801578	narI	AVR78_RS07015, AVR78_18450	respiratory nitrate reductase subunit gamma	respiratory nitrate reductase subunit gamma
1261127	Citrobacter amalonaticus Y19	45627942	narI	F384_RS08225, F384_08230	respiratory nitrate reductase subunit gamma	respiratory nitrate reductase subunit gamma
1261127	Citrobacter amalonaticus Y19	45627748	narI	F384_RS07245, F384_07250	respiratory nitrate reductase subunit gamma	respiratory nitrate reductase subunit gamma
1191061	Klebsiella michiganensis E718	45518217	narI	A225_RS17210, A225_3502	respiratory nitrate reductase subunit gamma	respiratory nitrate reductase subunit gamma
1191061	Klebsiella michiganensis E718	45517620	narI	A225_RS14130, A225_2868	respiratory nitrate reductase subunit gamma	respiratory nitrate reductase subunit gamma
1440052	Escherichia albertii KF1	45504329	narI	EAKF1_RS01095, EAKF1_ch0212c	respiratory nitrate reductase subunit gamma	respiratory nitrate reductase subunit gamma
1440052	Escherichia albertii KF1	45504158	narI	EAKF1_RS00180, EAKF1_ch0036	respiratory nitrate reductase subunit gamma	respiratory nitrate reductase subunit gamma
637910	Citrobacter rodentium ICC168	45406475	narI	ROD_RS08805, ROD_17791	respiratory nitrate reductase subunit gamma	respiratory nitrate reductase subunit gamma
637910	Citrobacter rodentium ICC168	45406286	narI	ROD_RS07835, ROD_15721	respiratory nitrate reductase subunit gamma	respiratory nitrate reductase subunit gamma
585054	Escherichia fergusonii ATCC 35469	45114752	narI	EFER_RS08710, EFER_1733	respiratory nitrate reductase subunit gamma	respiratory nitrate reductase subunit gamma
218493	Salmonella bongori NCTC 12419	44980622	narI	SBG_RS08315, SBG_1619	respiratory nitrate reductase subunit gamma	respiratory nitrate reductase subunit gamma
218493	Salmonella bongori NCTC 12419	44980415	narI	SBG_RS07265, SBG_1401	respiratory nitrate reductase subunit gamma	respiratory nitrate reductase subunit gamma
1115512	Atlantibacter hermannii NBRC 105704	43267982	narI	EH105704_RS15455, EH105704_11_00700	respiratory nitrate reductase subunit gamma	respiratory nitrate reductase subunit gamma
1115512	Atlantibacter hermannii NBRC 105704	43266985	narI	EH105704_RS10355, EH105704_05_00590	respiratory nitrate reductase subunit gamma	respiratory nitrate reductase subunit gamma
1354252	Buttiauxella ferragutiae ATCC 51602	43160328	narI	M976_RS17915, M976_03571	respiratory nitrate reductase subunit gamma	respiratory nitrate reductase subunit gamma
1006000	Kluyvera ascorbata ATCC 33433	42821607	narI	GKAS_RS15805, GKAS_03190	respiratory nitrate reductase subunit gamma	respiratory nitrate reductase subunit gamma
158822	Cedecea neteri	41071364	narI	JT31_RS22420, JT31_22815	respiratory nitrate reductase subunit gamma	respiratory nitrate reductase subunit gamma
299766	Enterobacter hormaechei subsp. steigerwaltii	34155260	narI	BFV68_RS11195, BFV68_11195	respiratory nitrate reductase subunit gamma	respiratory nitrate reductase subunit gamma
61647	Pluralibacter gergoviae	29489490	narI	LG71_RS14795, LG71_15070	respiratory nitrate reductase subunit gamma	respiratory nitrate reductase subunit gamma
61647	Pluralibacter gergoviae	29489180	narI	LG71_RS16900, LG71_17255	respiratory nitrate reductase subunit gamma	respiratory nitrate reductase subunit gamma
28141	Cronobacter sakazakii	29459738	narI	CSK29544_RS13930, CSK29544_02825	respiratory nitrate reductase subunit gamma	respiratory nitrate reductase subunit gamma
1333848	Citrobacter freundii CFNIH1	23338465	narI	CFNIH1_RS19130, CFNIH1_19430	respiratory nitrate reductase subunit gamma	respiratory nitrate reductase subunit gamma
1333848	Citrobacter freundii CFNIH1	23338186	narI	CFNIH1_RS17735, CFNIH1_17990	respiratory nitrate reductase subunit gamma	respiratory nitrate reductase subunit gamma
568709	Salmonella enterica subsp. enterica serovar Typhimurium str. DT2	17156002	narI	STMDT2_16821	respiratory nitrate reductase 1 gamma chain
1382700	Escherichia coli PMV-1	16990316	narI	ECOPMV1_01359	Respiratory nitrate reductase 1 gamma chain
1225522	Salmonella enterica subsp. enterica serovar Gallinarum/pullorum str. CDC1983-67	16732419	narI	SPUCDC_1573	respiratory nitrate reductase 1 gamma chain
1110693	Escherichia coli str. K-12 substr. MDS42	14970543	narI	ECMDS42_1020, ECK1221, JW1218, b1227	nitrate reductase 1, gamma (cytochrome b(NR)) subunit
1138308	Cronobacter sakazakii ES15	13035407	narI	ES15_1754	nitrate reductase 1 subunit gamma
316407	Escherichia coli str. K-12 substr. W3110	12933239	narI	Y75_p1202	nitrate reductase 1, gamma (cytochrome b(NR)) subunit
910348	Escherichia coli P12b	12754826	narI	P12B_c1908	Respiratory nitrate reductase subunit gamma
655817	Escherichia coli ABU 83972	12726869	narI	ECABU_c15030	respiratory nitrate reductase 1
566546	Escherichia coli W	12695079	narI	ECW_m1320	nitrate reductase 1 subunit gamma (cytochrome b(NR))
714962	Escherichia coli IHE3034	12689950	narI	ECOK1_1382	respiratory nitrate reductase 1, gamma subunit
696406	Escherichia coli UMNK88	12685147	narI	UMNK88_1869	respiratory nitrate reductase, gamma subunit NarI
696406	Escherichia coli UMNK88	12684826	narI	UMNK88_1547	respiratory nitrate reductase, gamma subunit NarI
1033813	Escherichia coli NA114	12679594	narI	ECNA114_1394	respiratory nitrate reductase subunit gamma
1072459	Escherichia coli O7:K1 str. CE10	12674211	narI	CE10_1406	nitrate reductase 1 subunit gamma (cytochrome b(NR))
885276	Escherichia coli str. 'clone D i2'	12669286	narI	i02_1518	respiratory nitrate reductase 1 subunit gamma
885275	Escherichia coli str. 'clone D i14'	12664237	narI	i14_1518	respiratory nitrate reductase 1 subunit gamma
591020	Shigella flexneri 2002017	12316030	narI	SFxv_1403	Nitrate reductase 1, cytochrome b(NR), gamma subunit
1008297	Salmonella enterica subsp. enterica serovar Typhimurium str. 798	12000805	narI	UMN798_1853	respiratory nitrate reductase 1 subunit gamma
1081093	Salmonella enterica subsp. enterica serovar Gallinarum/pullorum str. RKS5078	11824985	narI	SPUL_1573	respiratory nitrate reductase 1 subunit gamma
216597	Salmonella enterica subsp. enterica serovar Typhimurium str. SL1344	11765044	narI	SL1344_1689	respiratory nitrate reductase 1 subunit gamma
909946	Salmonella enterica subsp. enterica serovar Typhimurium str. ST4/74	11751234	narI	STM474_1778	respiratory nitrate reductase 1 subunit gamma
1045856	Enterobacter cloacae EcWSU1	11487368	narI	EcWSU1_02608	respiratory nitrate reductase 1 subunit gamma
218493	Salmonella bongori NCTC 12419	10967569	narI	SBG_1619	respiratory nitrate reductase 1 subunit gamma
716541	Enterobacter cloacae subsp. cloacae ATCC 13047	9124387	narI	ECL_RS09310, ECL_01890	respiratory nitrate reductase subunit gamma	respiratory nitrate reductase subunit gamma
716541	Enterobacter cloacae subsp. cloacae ATCC 13047	9124126	narI	ECL_RS07970, ECL_01625	respiratory nitrate reductase subunit gamma	respiratory nitrate reductase subunit gamma
701177	Escherichia coli O55:H7 str. CB9615	8870457	narI	G2583_1500	Respiratory nitrate reductase, gamma subunit
585396	Escherichia coli O111:H- str. 11128	8487405	narI	ECO111_1558	nitrate reductase 1 subunit gamma
573235	Escherichia coli O26:H11 str. 11368	8481947	narI	ECO26_1743	nitrate reductase 1 subunit gamma
585395	Escherichia coli O103:H2 str. 12009	8476127	narI	ECO103_1332	nitrate reductase 1, gamma subunit
693216	Cronobacter turicensis z3032	8459324	narI	CTU_23980	respiratory nitrate reductase 1 gamma chain
544404	Escherichia coli O157:H7 str. TW14359	8216186	narI	ECSP_1620	nitrate reductase 1, gamma (cytochrome b(NR)) subunit
469008	Escherichia coli BL21(DE3)	8180063	narI	ECD_01205	nitrate reductase 1 subunit gamma (cytochrome b(NR))
413997	Escherichia coli B str. REL606	8179009	narI	ECB_01205	nitrate reductase 1, gamma (cytochrome b(NR)) subunit
595496	Escherichia coli BW2952	7954286	narI	BWG_1055	nitrate reductase 1, gamma (cytochrome b(NR)) subunit
484021	Klebsiella pneumoniae subsp. pneumoniae NTUH-K2044	7946008	narI	KP1_3322	nitrate reductase 1 gamma subunit
476213	Salmonella enterica subsp. enterica serovar Paratyphi C strain RKS4594	7554487	narI	SPC_1970	respiratory nitrate reductase 1 subunit gamma
316407	Escherichia coli str. K-12 substr. W3110	7436609	narI		nitrate reductase 1, gamma (cytochrome b(NR)) subunit
591946	Escherichia coli LF82	7394406	nari	LF82_1461	Respiratory nitrate reductase 1 gamma chain
585056	Escherichia coli UMN026	7157250	narI	ECUMN_1526	nitrate reductase 1 subunit gamma
585057	Escherichia coli IAI39	7152191	narI	ECIAI39_1566	nitrate reductase 1, gamma (cytochrome b(NR)) subunit
585055	Escherichia coli 55989	7146970	narI	EC55989_1325	nitrate reductase 1 subunit gamma (cytochrome b(NR))
585397	Escherichia coli ED1a	7140360	narI	ECED1_1377	nitrate reductase 1, gamma (cytochrome b(NR)) subunit
585035	Escherichia coli S88	7129677	narI	ECS88_1297	nitrate reductase 1 subunit gamma (cytochrome b(NR))
585034	Escherichia coli IAI1	7124538	narI	ECIAI1_1250	nitrate reductase 1, gamma (cytochrome b(NR)) subunit
585054	Escherichia fergusonii ATCC 35469	7122733	narI	EFER_1733	nitrate reductase 1 subunit gamma (cytochrome b(NR))
574521	Escherichia coli O127:H6 str. E2348/69	7060934	narI	E2348C_1351, E2348_C_1351	nitrate reductase 1 subunit gamma (cytochrome b(NR))
444450	Escherichia coli O157:H7 str. EC4115	6968901	narI	ECH74115_1711	respiratory nitrate reductase 1 subunit gamma
507522	Klebsiella pneumoniae 342	6939776	narI	KPK_2098	respiratory nitrate reductase 1, gamma subunit
439851	Salmonella enterica subsp. enterica serovar Dublin str. CT_02021853	6870980	narI	SeD_A1562	respiratory nitrate reductase gamma subunit
454166	Salmonella enterica subsp. enterica serovar Agona str. SL483	6796549	narI	SeAg_B1379	respiratory nitrate reductase subunit gamma
439843	Salmonella enterica subsp. enterica serovar Schwarzengrund str. CVM19633	6515617	narI	SeSA_A1897	respiratory nitrate reductase subunit gamma
454169	Salmonella enterica subsp. enterica serovar Heidelberg str. SL476	6490042	narI	SeHA_C1956	respiratory nitrate reductase subunit gamma
423368	Salmonella enterica subsp. enterica serovar Newport str. SL254	6485293	narI	SNSL254_A1892	respiratory nitrate reductase subunit gamma
344609	Shigella boydii CDC 3083-94	6270748	narI	SbBS512_E1395	respiratory nitrate reductase 1, gamma subunit
439855	Escherichia coli SMS-3-5	6143652	narI	EcSMS35_1912	respiratory nitrate reductase 1, gamma subunit
316385	Escherichia coli str. K-12 substr. DH10B	6058432	narI	ECDH10B_1286	nitrate reductase 1 subunit gamma (cytochrome b(NR))
272620	Klebsiella pneumoniae subsp. pneumoniae MGH 78578	5341840	narI	KPN_02211	nitrate reductase 1, cytochrome b(NR), gamma subunit
405955	Escherichia coli APEC O1	4495829	narI	APECO1_344	respiratory nitrate reductase 1 subunit gamma
373384	Shigella flexneri 5 str. 8401	4209662	narI	SFV_1243	nitrate reductase 1, cytochrome b(NR) subunit gamma
364106	Escherichia coli UTI89	3994567	narI	UTI89_C1424	nitrate reductase 1, cytochrome b(NR) subunit gamma
300267	Shigella dysenteriae Sd197	3796791	narI	SDY_1282	nitrate reductase 1 cytochrome b(NR) subunit gamma
300268	Shigella boydii Sb227	3780822	narI	SBO_1839	nitrate reductase 1 cytochrome bNR, subunit gamma
300269	Shigella sonnei Ss046	3667900	narI	SSON_1949, SSO_1949	nitrate reductase 1, cytochrome b(NR) subunit gamma
321314	Salmonella enterica subsp. enterica serovar Choleraesuis str. SC-B67	3334228	narI	SC1755	nitrate reductase 1, cytochrome b(NR), gamma subunit
198215	Shigella flexneri 2a str. 2457T	1077693	narI	S1314	nitrate reductase 1, cytochrome b(NR), gamma subunit
209261	Salmonella enterica subsp. enterica serovar Typhi str. Ty2	1071286	narI	t1670	respiratory nitrate reductase 1 subunit gamma
199310	Escherichia coli CFT073	1035467	narI	c1688	respiratory nitrate reductase 1 subunit gamma
155864	Escherichia coli O157:H7 str. EDL933	960480	narI	Z2004	nitrate reductase 1, cytochrome b(NR), gamma subunit
2026240	Klebsiella quasivariicola	56105533	narI	B8P98_RS13100, B8P98_13090	respiratory nitrate reductase subunit gamma	respiratory nitrate reductase subunit gamma
2026240	Klebsiella quasivariicola	56105192	narI	B8P98_RS11335, B8P98_11325	respiratory nitrate reductase subunit gamma	respiratory nitrate reductase subunit gamma
2058152	Klebsiella grimontii	52116347	narI	EHW69_RS14975	respiratory nitrate reductase subunit gamma	respiratory nitrate reductase subunit gamma
2058152	Klebsiella grimontii	52115649	narI	EHW69_RS11400	respiratory nitrate reductase subunit gamma	respiratory nitrate reductase subunit gamma
2153354	Klebsiella huaxiensis	50215489	narI	DA718_RS13985, DA718_13985	respiratory nitrate reductase subunit gamma	respiratory nitrate reductase subunit gamma
2153354	Klebsiella huaxiensis	50215045	narI	DA718_RS11690, DA718_11690	respiratory nitrate reductase subunit gamma	respiratory nitrate reductase subunit gamma
57706	Citrobacter braakii	48349150	narI	A6J81_RS05880, A6J81_05865	respiratory nitrate reductase subunit gamma	respiratory nitrate reductase subunit gamma
57706	Citrobacter braakii	48348877	narI	A6J81_RS04460, A6J81_04445	respiratory nitrate reductase subunit gamma	respiratory nitrate reductase subunit gamma
208224	Enterobacter kobei	45806564	narI	BFV64_RS12975, BFV64_12975	respiratory nitrate reductase subunit gamma	respiratory nitrate reductase subunit gamma
208224	Enterobacter kobei	45806348	narI	BFV64_RS11850, BFV64_11850	respiratory nitrate reductase subunit gamma	respiratory nitrate reductase subunit gamma
61645	Enterobacter asburiae	45719608	narI	ACJ69_RS08350, ACJ69_08340	respiratory nitrate reductase subunit gamma	respiratory nitrate reductase subunit gamma
1286170	Raoultella ornithinolytica B6	45476143	narI	RORB6_RS06830, RORB6_06825	respiratory nitrate reductase subunit gamma	respiratory nitrate reductase subunit gamma
1286170	Raoultella ornithinolytica B6	45475570	narI	RORB6_RS03925, RORB6_03900	respiratory nitrate reductase subunit gamma	respiratory nitrate reductase subunit gamma
1006000	Kluyvera ascorbata ATCC 33433	42822714	narI	GKAS_RS21500, GKAS_04341	respiratory nitrate reductase subunit gamma	respiratory nitrate reductase subunit gamma
1121863	Franconibacter pulveris DSM 19144	42483983	narI	Q370_RS0113705	respiratory nitrate reductase subunit gamma	respiratory nitrate reductase subunit gamma
1300165	Kosakonia cowanii JCM 10956 = DSM 18146	35807065	narI	BWI95_RS17625, BWI95_17625	respiratory nitrate reductase subunit gamma	respiratory nitrate reductase subunit gamma
1235834	Kosakonia sacchari SP1	23846007	narI	C813_RS33465, C813_02235	respiratory nitrate reductase subunit gamma	respiratory nitrate reductase subunit gamma
630626	Shimwellia blattae DSM 4481 = NBRC 105725	12955684	narI1	EBL_c18890	respiratory nitrate reductase 1
331112	Escherichia coli HS	5591493	narI1	EcHS_A1549	respiratory nitrate reductase, gamma subunit
331111	Escherichia coli E24377A	5587216	narI1	EcE24377A_1378	respiratory nitrate reductase subunit gamma
630626	Shimwellia blattae DSM 4481 = NBRC 105725	12955765	narI2	EBL_c19960	respiratory nitrate reductase 1
331112	Escherichia coli HS	5593711	narI2	EcHS_A1337	respiratory nitrate reductase, gamma subunit
331111	Escherichia coli E24377A	5588201	narI2	EcE24377A_1646	respiratory nitrate reductase subunit gamma
511145	Escherichia coli str. K-12 substr. MG1655	945807	narJ	b1226, ECK1220	nitrate reductase 1 molybdenum cofactor assembly chaperone	nitrate reductase 1 molybdenum cofactor assembly chaperone
99287	Salmonella enterica subsp. enterica serovar Typhimurium str. LT2	1253281	narJ	STM1762	nitrate reductase molybdenum cofactor assembly chaperone
936157	Salmonella enterica subsp. enterica serovar Weltevreden str. 2007-60-3289-1	13855200	narJ	SENTW_1435	nitrate reductase delta chain
1134687	Klebsiella michiganensis	66559313	narJ	JLG71_RS11255, THOKLE011_21910	nitrate reductase molybdenum cofactor assembly chaperone	nitrate reductase molybdenum cofactor assembly chaperone
2058152	Klebsiella grimontii	64336952	narJ	FN634_RS11025	nitrate reductase molybdenum cofactor assembly chaperone	nitrate reductase molybdenum cofactor assembly chaperone
1159491	Cronobacter malonaticus LMG 23826	45715364	narJ	AFK66_RS08515, AFK66_008280	nitrate reductase molybdenum cofactor assembly chaperone	nitrate reductase molybdenum cofactor assembly chaperone
1159554	Cronobacter dublinensis subsp. dublinensis LMG 23823	45666918	narJ	AFK67_RS11120, AFK67_11120	nitrate reductase molybdenum cofactor assembly chaperone	nitrate reductase molybdenum cofactor assembly chaperone
571	Klebsiella oxytoca	69793476	narJ	EGY21_RS05615, EGY21_05590	nitrate reductase molybdenum cofactor assembly chaperone	nitrate reductase molybdenum cofactor assembly chaperone
2026240	Klebsiella quasivariicola	69754785	narJ	LGM30_RS10270, LGM30_10290	nitrate reductase molybdenum cofactor assembly chaperone	nitrate reductase molybdenum cofactor assembly chaperone
208224	Enterobacter kobei	69611094	narJ	P827_RS14710, P827_01532	nitrate reductase molybdenum cofactor assembly chaperone	nitrate reductase molybdenum cofactor assembly chaperone
1499973	Escherichia marmotae	69472078	narJ	GV529_RS04560	nitrate reductase molybdenum cofactor assembly chaperone	nitrate reductase molybdenum cofactor assembly chaperone
2608867	Escherichia ruysiae	67417454	narJ	K6695_RS18625, K6695_18625	nitrate reductase molybdenum cofactor assembly chaperone	nitrate reductase molybdenum cofactor assembly chaperone
1197719	Salmonella bongori N268-08	66756237	narJ	A464_RS08940, A464_1858	nitrate reductase molybdenum cofactor assembly chaperone	nitrate reductase molybdenum cofactor assembly chaperone
624	Shigella sonnei	66674951	narJ	HUX90_RS22260, HUX90_22260	nitrate reductase molybdenum cofactor assembly chaperone	nitrate reductase molybdenum cofactor assembly chaperone
548	Klebsiella aerogenes	66604341	narJ	FPV33_RS14930, FPV33_14930	nitrate reductase molybdenum cofactor assembly chaperone	nitrate reductase molybdenum cofactor assembly chaperone
208962	Escherichia albertii	66508733	narJ	JRC41_RS12100, JRC41_12100	nitrate reductase molybdenum cofactor assembly chaperone	nitrate reductase molybdenum cofactor assembly chaperone
57706	Citrobacter braakii	66274243	narJ	GFC06_RS14860, GFC06_14860	nitrate reductase molybdenum cofactor assembly chaperone	nitrate reductase molybdenum cofactor assembly chaperone
1639133	Citrobacter portucalensis	61128243	narJ	FOB25_RS22220, FOB25_22225	nitrate reductase molybdenum cofactor assembly chaperone	nitrate reductase molybdenum cofactor assembly chaperone
1260282	Enterobacter hormaechei YT3	60948006	narJ	F350_RS0103820	nitrate reductase molybdenum cofactor assembly chaperone	nitrate reductase molybdenum cofactor assembly chaperone
564	Escherichia fergusonii	60900526	narJ	HVX45_RS03805, HVX45_03805	nitrate reductase molybdenum cofactor assembly chaperone	nitrate reductase molybdenum cofactor assembly chaperone
546	Citrobacter freundii	60895462	narJ	EGX89_RS02835, EGX89_02840	nitrate reductase molybdenum cofactor assembly chaperone	nitrate reductase molybdenum cofactor assembly chaperone
622	Shigella dysenteriae	58460414	narJ	AJR21_RS04690, AJR21_004745	nitrate reductase molybdenum cofactor assembly chaperone	nitrate reductase molybdenum cofactor assembly chaperone
500640	Citrobacter youngae ATCC 29220	58320307	narJ	CIT292_RS18655	nitrate reductase molybdenum cofactor assembly chaperone	nitrate reductase molybdenum cofactor assembly chaperone
28141	Cronobacter sakazakii	56730378	narJ	CsakCS931_RS04790, CsakCS931_24990	nitrate reductase molybdenum cofactor assembly chaperone	nitrate reductase molybdenum cofactor assembly chaperone
290338	Citrobacter koseri ATCC BAA-895	45135414	narJ	CKO_RS05615, CKO_01303	nitrate reductase molybdenum cofactor assembly chaperone	nitrate reductase molybdenum cofactor assembly chaperone
386585	Escherichia coli O157:H7 str. Sakai	913130	narJ	ECs_1731	molybdenum-cofactor-assembly chaperone delta subunit of nitrate reductase 1	molybdenum-cofactor-assembly chaperone delta subunit of nitrate reductase 1
2494701	Enterobacter chengduensis	63142755	narJ	FY206_RS13975, FY206_13975	nitrate reductase molybdenum cofactor assembly chaperone	nitrate reductase molybdenum cofactor assembly chaperone
1812935	Enterobacter roggenkampii	45796188	narJ	BFV67_RS12600, BFV67_12600	nitrate reductase molybdenum cofactor assembly chaperone	nitrate reductase molybdenum cofactor assembly chaperone
54291	Raoultella ornithinolytica	69884818	narJ	FQU00_RS11290, NCTC9164_02257	nitrate reductase molybdenum cofactor assembly chaperone	nitrate reductase molybdenum cofactor assembly chaperone
244366	Klebsiella variicola	69731843	narJ	GFC07_RS04390, GFC07_04390	nitrate reductase molybdenum cofactor assembly chaperone	nitrate reductase molybdenum cofactor assembly chaperone
67827	Citrobacter werkmanii	69486951	narJ	FOB24_RS14600, FOB24_14600	nitrate reductase molybdenum cofactor assembly chaperone	nitrate reductase molybdenum cofactor assembly chaperone
1748967	Citrobacter cronae	69431402	narJ	JSN25_RS17325	nitrate reductase molybdenum cofactor assembly chaperone	nitrate reductase molybdenum cofactor assembly chaperone
575	Raoultella planticola	69403861	narJ	LUS60_RS10885, LUS60_10885	nitrate reductase molybdenum cofactor assembly chaperone	nitrate reductase molybdenum cofactor assembly chaperone
61645	Enterobacter asburiae	67461825	narJ	FOY96_RS09125, EAS1808013_017560	nitrate reductase molybdenum cofactor assembly chaperone	nitrate reductase molybdenum cofactor assembly chaperone
158877	Yokenella regensburgei	66903034	narJ	C7387_RS04820, C7387_0973	nitrate reductase molybdenum cofactor assembly chaperone	nitrate reductase molybdenum cofactor assembly chaperone
69218	Enterobacter cancerogenus	66612056	narJ	K3T75_RS13275	nitrate reductase molybdenum cofactor assembly chaperone	nitrate reductase molybdenum cofactor assembly chaperone
61646	Lelliottia amnigena	66410703	narJ	I6L75_RS10675, I6L75_10670	nitrate reductase molybdenum cofactor assembly chaperone	nitrate reductase molybdenum cofactor assembly chaperone
283686	Kosakonia radicincitans	66392323	narJ	FEI17_RS12415, FEI17_12410	nitrate reductase molybdenum cofactor assembly chaperone	nitrate reductase molybdenum cofactor assembly chaperone
35703	Citrobacter amalonaticus	66237480	narJ	AL524_RS39805, AL524_13980	nitrate reductase molybdenum cofactor assembly chaperone	nitrate reductase molybdenum cofactor assembly chaperone
565	Atlantibacter hermannii	66025372	narJ	FV157_RS19660	nitrate reductase molybdenum cofactor assembly chaperone	nitrate reductase molybdenum cofactor assembly chaperone
565	Atlantibacter hermannii	66024950	narJ	FV157_RS17510	nitrate reductase molybdenum cofactor assembly chaperone	nitrate reductase molybdenum cofactor assembly chaperone
539813	Enterobacter mori	64725161	narJ	D5265_RS06460, D5265_006460	nitrate reductase molybdenum cofactor assembly chaperone	nitrate reductase molybdenum cofactor assembly chaperone
1463165	Klebsiella quasipneumoniae	64294813	narJ	I8N75_RS09875, I8N75_09875	nitrate reductase molybdenum cofactor assembly chaperone	nitrate reductase molybdenum cofactor assembly chaperone
881260	Enterobacter bugandensis	63987357	narJ	JLD64_RS12625, STN0717ENT56_24390	nitrate reductase molybdenum cofactor assembly chaperone	nitrate reductase molybdenum cofactor assembly chaperone
61647	Pluralibacter gergoviae	61385359	narJ	A8H26_RS18830, A8H26_18815	nitrate reductase molybdenum cofactor assembly chaperone	nitrate reductase molybdenum cofactor assembly chaperone
61647	Pluralibacter gergoviae	61384920	narJ	A8H26_RS16590, A8H26_16575	nitrate reductase molybdenum cofactor assembly chaperone	nitrate reductase molybdenum cofactor assembly chaperone
2587529	Klebsiella pasteurii	61285070	narJ	FN077_RS11860, SB6415_01653	nitrate reductase molybdenum cofactor assembly chaperone	nitrate reductase molybdenum cofactor assembly chaperone
550	Enterobacter cloacae	60930684	narJ	EC036_RS13045, EC036_25530	nitrate reductase molybdenum cofactor assembly chaperone	nitrate reductase molybdenum cofactor assembly chaperone
413502	Cronobacter turicensis	60761513	narJ	G9X55_RS07245, G9X55_07245	nitrate reductase molybdenum cofactor assembly chaperone	nitrate reductase molybdenum cofactor assembly chaperone
621	Shigella boydii	58390547	narJ	BUK67_RS14410	nitrate reductase molybdenum cofactor assembly chaperone	nitrate reductase molybdenum cofactor assembly chaperone
577	Raoultella terrigena	57504345	narJ	HCK03_RS10520, HCK03_10520	nitrate reductase molybdenum cofactor assembly chaperone	nitrate reductase molybdenum cofactor assembly chaperone
133448	Citrobacter youngae	49773320	narJ	EL296_RS10665, NCTC13709_02175	nitrate reductase molybdenum cofactor assembly chaperone	nitrate reductase molybdenum cofactor assembly chaperone
299767	Enterobacter ludwigii	45815639	narJ	BH714_RS08895, BH714_08895	nitrate reductase molybdenum cofactor assembly chaperone	nitrate reductase molybdenum cofactor assembly chaperone
83655	Leclercia adecarboxylata	30332100	narJ	APT61_RS09305, APT61_09305	nitrate reductase molybdenum cofactor assembly chaperone	nitrate reductase molybdenum cofactor assembly chaperone
198214	Shigella flexneri 2a str. 301	1024186	narJ	SF1229	nitrate reductase 1 subunit delta
990282	Salmonella enterica subsp. enterica serovar Typhimurium str. UK-1	11835872	narJ	STMUK_1734	nitrate reductase 1 subunit delta
588858	Salmonella enterica subsp. enterica serovar Typhimurium str. 14028S	11753598	narJ	STM14_2130	nitrate reductase 1 subunit delta
158836	Enterobacter hormaechei	56773485	narJ	FN775_RS12865	nitrate reductase molybdenum cofactor assembly chaperone	nitrate reductase molybdenum cofactor assembly chaperone
216592	Escherichia coli 042	12886859	narJ	EC042_1284	respiratory nitrate reductase 1 subunit delta
536056	Escherichia coli DH1	12872684	narJ	ECDH1ME8569_1168, ECK1220, JW1217, b1226	respiratory nitrate reductase 1 subunit delta
637910	Citrobacter rodentium ICC168	8714133	narJ	ROD_17801	respiratory nitrate reductase 1 subunit delta
550537	Salmonella enterica subsp. enterica serovar Enteritidis str. P125109	6949725	narJ	SEN1277	respiratory nitrate reductase 1 subunit delta
550538	Salmonella enterica subsp. enterica serovar Gallinarum str. 287/91	6924224	narJ	SG1355	respiratory nitrate reductase 1 subunit delta
295319	Salmonella enterica subsp. enterica serovar Paratyphi A str. ATCC 9150	3178915	narJ	SPA1111	respiratory nitrate reductase 1 subunit delta
67824	Citrobacter farmeri	69616634	narJ	EGK65_RS05285, EGK65_05310	nitrate reductase molybdenum cofactor assembly chaperone	nitrate reductase molybdenum cofactor assembly chaperone
133448	Citrobacter youngae	67515618	narJ	J5Z75_RS10355, J5Z75_10350	nitrate reductase molybdenum cofactor assembly chaperone	nitrate reductase molybdenum cofactor assembly chaperone
67824	Citrobacter farmeri	67373071	narJ	Cf24236_RS12955, Cf24236_2578	nitrate reductase molybdenum cofactor assembly chaperone	nitrate reductase molybdenum cofactor assembly chaperone
2608867	Escherichia ruysiae	67172252	narJ	JMW11_RS01480	nitrate reductase molybdenum cofactor assembly chaperone	nitrate reductase molybdenum cofactor assembly chaperone
1353980	Shigella dysenteriae SD1D	66655860	narJ	M921_RS0107265	nitrate reductase molybdenum cofactor assembly chaperone	nitrate reductase molybdenum cofactor assembly chaperone
208224	Enterobacter kobei	66624585	narJ	KI226_RS10405, ENKO_20540	nitrate reductase molybdenum cofactor assembly chaperone	nitrate reductase molybdenum cofactor assembly chaperone
571	Klebsiella oxytoca	66591449	narJ	CEQ13_RS24340, CEQ13_24345	nitrate reductase molybdenum cofactor assembly chaperone	nitrate reductase molybdenum cofactor assembly chaperone
1499973	Escherichia marmotae	66445891	narJ	HV276_RS12800, HV276_12800	nitrate reductase molybdenum cofactor assembly chaperone	nitrate reductase molybdenum cofactor assembly chaperone
67827	Citrobacter werkmanii	64170000	narJ	GHT40_RS05125, GHT40_05125	nitrate reductase molybdenum cofactor assembly chaperone	nitrate reductase molybdenum cofactor assembly chaperone
67824	Citrobacter farmeri	64042466	narJ	I5485_RS04290, I5485_04290	nitrate reductase molybdenum cofactor assembly chaperone	nitrate reductase molybdenum cofactor assembly chaperone
133448	Citrobacter youngae	64032478	narJ	I5423_RS01535, I5423_01535	nitrate reductase molybdenum cofactor assembly chaperone	nitrate reductase molybdenum cofactor assembly chaperone
1748967	Citrobacter cronae	63938789	narJ	I6M86_RS09765, I6M86_09765	nitrate reductase molybdenum cofactor assembly chaperone	nitrate reductase molybdenum cofactor assembly chaperone
208224	Enterobacter kobei	63928941	narJ	CXM20_RS13085	nitrate reductase molybdenum cofactor assembly chaperone	nitrate reductase molybdenum cofactor assembly chaperone
61646	Lelliottia amnigena	62493920	narJ	CO697_RS07245, CO697_07245	nitrate reductase molybdenum cofactor assembly chaperone	nitrate reductase molybdenum cofactor assembly chaperone
1748967	Citrobacter cronae	62022810	narJ	H7I73_RS08300, H7I73_08300	nitrate reductase molybdenum cofactor assembly chaperone	nitrate reductase molybdenum cofactor assembly chaperone
1114922	Citrobacter farmeri GTC 1319	62017289	narJ	CIFAM_RS04245, CIFAM_04_03780	nitrate reductase molybdenum cofactor assembly chaperone	nitrate reductase molybdenum cofactor assembly chaperone
624	Shigella sonnei	61756216	narJ	CI730_RS24385, CI730_24390	nitrate reductase molybdenum cofactor assembly chaperone	nitrate reductase molybdenum cofactor assembly chaperone
622	Shigella dysenteriae	61732924	narJ	IC625_RS12880	nitrate reductase molybdenum cofactor assembly chaperone	nitrate reductase molybdenum cofactor assembly chaperone
621	Shigella boydii	61644628	narJ	CUA51_RS08035, CUA51_08125	nitrate reductase molybdenum cofactor assembly chaperone	nitrate reductase molybdenum cofactor assembly chaperone
54736	Salmonella bongori	61372988	narJ	CBY01_RS20375	nitrate reductase molybdenum cofactor assembly chaperone	nitrate reductase molybdenum cofactor assembly chaperone
1134687	Klebsiella michiganensis	61342392	narJ	H5403_RS11310, H5403_11310	nitrate reductase molybdenum cofactor assembly chaperone	nitrate reductase molybdenum cofactor assembly chaperone
2026240	Klebsiella quasivariicola	61333478	narJ	E9626_RS20270, SB00033_03868	nitrate reductase molybdenum cofactor assembly chaperone	nitrate reductase molybdenum cofactor assembly chaperone
545	Citrobacter koseri	61139143	narJ	BBP07_RS11395, BBP07_06390	nitrate reductase molybdenum cofactor assembly chaperone	nitrate reductase molybdenum cofactor assembly chaperone
133448	Citrobacter youngae	61096152	narJ	DY191_RS11665, NCTC13708_02307	nitrate reductase molybdenum cofactor assembly chaperone	nitrate reductase molybdenum cofactor assembly chaperone
57706	Citrobacter braakii	61041174	narJ	EY919_RS02780, EY919_02780	nitrate reductase molybdenum cofactor assembly chaperone	nitrate reductase molybdenum cofactor assembly chaperone
881260	Enterobacter bugandensis	60987290	narJ	AWI32_RS11665, AWI32_03585	nitrate reductase molybdenum cofactor assembly chaperone	nitrate reductase molybdenum cofactor assembly chaperone
61645	Enterobacter asburiae	60983136	narJ	EX28_RS13180	nitrate reductase molybdenum cofactor assembly chaperone	nitrate reductase molybdenum cofactor assembly chaperone
35703	Citrobacter amalonaticus	60922188	narJ	CITRO92_RS20010, CITRO92_3814	nitrate reductase molybdenum cofactor assembly chaperone	nitrate reductase molybdenum cofactor assembly chaperone
208224	Enterobacter kobei	60913898	narJ	I4O77_RS00675, I4O77_00675	nitrate reductase molybdenum cofactor assembly chaperone	nitrate reductase molybdenum cofactor assembly chaperone
1499973	Escherichia marmotae	60668734	narJ	EL192_RS11835, NCTC11133_02336	nitrate reductase molybdenum cofactor assembly chaperone	nitrate reductase molybdenum cofactor assembly chaperone
208224	Enterobacter kobei	60383334	narJ	AZ039_RS09435, AZ039_001837	nitrate reductase molybdenum cofactor assembly chaperone	nitrate reductase molybdenum cofactor assembly chaperone
1134687	Klebsiella michiganensis	58442107	narJ	FN419_RS17120	nitrate reductase molybdenum cofactor assembly chaperone	nitrate reductase molybdenum cofactor assembly chaperone
564	Escherichia fergusonii	58347296	narJ	HVX34_RS03610, HVX34_03610	nitrate reductase molybdenum cofactor assembly chaperone	nitrate reductase molybdenum cofactor assembly chaperone
336306	Enterobacter cloacae subsp. cloacae	58333254	narJ	B1H42_RS02440, B1H42_02440	nitrate reductase molybdenum cofactor assembly chaperone	nitrate reductase molybdenum cofactor assembly chaperone
1639133	Citrobacter portucalensis	58185547	narJ	FOC46_RS23860, FOC46_23850	nitrate reductase molybdenum cofactor assembly chaperone	nitrate reductase molybdenum cofactor assembly chaperone
624	Shigella sonnei	57731992	narJ	CI684_RS22020, CI684_22020	nitrate reductase molybdenum cofactor assembly chaperone	nitrate reductase molybdenum cofactor assembly chaperone
54291	Raoultella ornithinolytica	57623875	narJ	GPJ66_RS10385, GPJ66_10375	nitrate reductase molybdenum cofactor assembly chaperone	nitrate reductase molybdenum cofactor assembly chaperone
2577118	Salmonella bongori serovar 48:z81:-	57492377	narJ	HLD05_RS00635	nitrate reductase molybdenum cofactor assembly chaperone	nitrate reductase molybdenum cofactor assembly chaperone
575	Raoultella planticola	57431107	narJ	MC50_RS24265, MC50_024265	nitrate reductase molybdenum cofactor assembly chaperone	nitrate reductase molybdenum cofactor assembly chaperone
703	Plesiomonas shigelloides	57263175	narJ	FOC33_RS02670, FOC33_02670	nitrate reductase molybdenum cofactor assembly chaperone	nitrate reductase molybdenum cofactor assembly chaperone
2026240	Klebsiella quasivariicola	57002742	narJ	E9590_RS21290, SB6094_01441	nitrate reductase molybdenum cofactor assembly chaperone	nitrate reductase molybdenum cofactor assembly chaperone
1463165	Klebsiella quasipneumoniae	56979414	narJ	KPC142_RS10270, KPC142_01512	nitrate reductase molybdenum cofactor assembly chaperone	nitrate reductase molybdenum cofactor assembly chaperone
883118	Klebsiella oxytoca 10-5243	56969198	narJ	HMPREF9687_RS16605, HMPREF9687_02154	nitrate reductase molybdenum cofactor assembly chaperone	nitrate reductase molybdenum cofactor assembly chaperone
283686	Kosakonia radicincitans	56960946	narJ	A3780_RS12755, A3780_12455	nitrate reductase molybdenum cofactor assembly chaperone	nitrate reductase molybdenum cofactor assembly chaperone
244366	Klebsiella variicola	56938164	narJ	HL854_RS10095, HL854_10235	nitrate reductase molybdenum cofactor assembly chaperone	nitrate reductase molybdenum cofactor assembly chaperone
35703	Citrobacter amalonaticus	56875975	narJ	AL479_RS22300, AL479_21230	nitrate reductase molybdenum cofactor assembly chaperone	nitrate reductase molybdenum cofactor assembly chaperone
208962	Escherichia albertii	56813914	narJ	AST80_RS06195, EAE6F_1168	nitrate reductase molybdenum cofactor assembly chaperone	nitrate reductase molybdenum cofactor assembly chaperone
1499973	Escherichia marmotae	56806522	narJ	FM737_RS11745, FM737_002297	nitrate reductase molybdenum cofactor assembly chaperone	nitrate reductase molybdenum cofactor assembly chaperone
61645	Enterobacter asburiae	56799110	narJ	EAAEB30_RS12960, EAAEB30_12960	nitrate reductase molybdenum cofactor assembly chaperone	nitrate reductase molybdenum cofactor assembly chaperone
546	Citrobacter freundii	56768726	narJ	CU079_RS14740, CU079_14740	nitrate reductase molybdenum cofactor assembly chaperone	nitrate reductase molybdenum cofactor assembly chaperone
548	Klebsiella aerogenes	56718158	narJ	EL280_RS15130, NCTC9735_02963	nitrate reductase molybdenum cofactor assembly chaperone	nitrate reductase molybdenum cofactor assembly chaperone
1177180	Kosakonia radicincitans DSM 16656	55363887	narJ	Y71_RS12115, Y71_11860	nitrate reductase molybdenum cofactor assembly chaperone	nitrate reductase molybdenum cofactor assembly chaperone
158877	Yokenella regensburgei	53888203	narJ	DYE17_RS11645, NCTC11966_02307	nitrate reductase molybdenum cofactor assembly chaperone	nitrate reductase molybdenum cofactor assembly chaperone
1849603	Enterobacteriaceae bacterium	52077109	narJ	FXZ81_RS12220	nitrate reductase molybdenum cofactor assembly chaperone	nitrate reductase molybdenum cofactor assembly chaperone
1028307	Klebsiella aerogenes KCTC 2190	51772242	narJ	EAE_RS17115, EAE_16840	nitrate reductase molybdenum cofactor assembly chaperone	nitrate reductase molybdenum cofactor assembly chaperone
69218	Enterobacter cancerogenus	51326225	narJ	GH771_RS03535, GH771_03535	nitrate reductase molybdenum cofactor assembly chaperone	nitrate reductase molybdenum cofactor assembly chaperone
1639133	Citrobacter portucalensis	50275045	narJ	E7703_RS13270, E7703_13340	nitrate reductase molybdenum cofactor assembly chaperone	nitrate reductase molybdenum cofactor assembly chaperone
577	Raoultella terrigena	50102540	narJ	ELY08_RS12275, NCTC13098_03016	nitrate reductase molybdenum cofactor assembly chaperone	nitrate reductase molybdenum cofactor assembly chaperone
61648	Kluyvera intermedia	49776915	narJ	EL028_RS04910, NCTC12125_01097	nitrate reductase molybdenum cofactor assembly chaperone	nitrate reductase molybdenum cofactor assembly chaperone
866789	Escherichia coli DSM 30083 = JCM 1649 = ATCC 11775	49584989	narJ	EAS44_RS14525, EAS44_05565	nitrate reductase molybdenum cofactor assembly chaperone	nitrate reductase molybdenum cofactor assembly chaperone
622	Shigella dysenteriae	48725856	narJ	DS873_RS17450, NCTC4837_03823	nitrate reductase molybdenum cofactor assembly chaperone	nitrate reductase molybdenum cofactor assembly chaperone
881260	Enterobacter bugandensis	48574105	narJ	DG357_RS13185	nitrate reductase molybdenum cofactor assembly chaperone	nitrate reductase molybdenum cofactor assembly chaperone
575	Raoultella planticola	48361147	narJ	B1209_RS10455, B1209_10515	nitrate reductase molybdenum cofactor assembly chaperone	nitrate reductase molybdenum cofactor assembly chaperone
621	Shigella boydii	48135375	narJ	C1P49_RS14125	nitrate reductase molybdenum cofactor assembly chaperone	nitrate reductase molybdenum cofactor assembly chaperone
42897	Shigella flexneri 2a	48106266	narJ	C1P79_RS05845	nitrate reductase molybdenum cofactor assembly chaperone	nitrate reductase molybdenum cofactor assembly chaperone
1499973	Escherichia marmotae	48088206	narJ	C1192_RS05990, C1192_05985	nitrate reductase molybdenum cofactor assembly chaperone	nitrate reductase molybdenum cofactor assembly chaperone
67827	Citrobacter werkmanii	47062096	narJ	B2G73_RS04995	nitrate reductase molybdenum cofactor assembly chaperone	nitrate reductase molybdenum cofactor assembly chaperone
1463165	Klebsiella quasipneumoniae	46801913	narJ	AVR78_RS08810, AVR78_20195	nitrate reductase molybdenum cofactor assembly chaperone	nitrate reductase molybdenum cofactor assembly chaperone
1261127	Citrobacter amalonaticus Y19	45627943	narJ	F384_RS08230, F384_08235	nitrate reductase molybdenum cofactor assembly chaperone	nitrate reductase molybdenum cofactor assembly chaperone
1191061	Klebsiella michiganensis E718	45518218	narJ	A225_RS17215, A225_3503	nitrate reductase molybdenum cofactor assembly chaperone	nitrate reductase molybdenum cofactor assembly chaperone
1440052	Escherichia albertii KF1	45504330	narJ	EAKF1_RS01100, EAKF1_ch0213c	nitrate reductase molybdenum cofactor assembly chaperone	nitrate reductase molybdenum cofactor assembly chaperone
637910	Citrobacter rodentium ICC168	45406476	narJ	ROD_RS08810, ROD_17801	nitrate reductase molybdenum cofactor assembly chaperone	nitrate reductase molybdenum cofactor assembly chaperone
585054	Escherichia fergusonii ATCC 35469	45114753	narJ	EFER_RS08715, EFER_1734	nitrate reductase molybdenum cofactor assembly chaperone	nitrate reductase molybdenum cofactor assembly chaperone
218493	Salmonella bongori NCTC 12419	44980623	narJ	SBG_RS08320, SBG_1620	nitrate reductase molybdenum cofactor assembly chaperone	nitrate reductase molybdenum cofactor assembly chaperone
1115512	Atlantibacter hermannii NBRC 105704	43267981	narJ	EH105704_RS15450, EH105704_11_00690	nitrate reductase molybdenum cofactor assembly chaperone	nitrate reductase molybdenum cofactor assembly chaperone
1115512	Atlantibacter hermannii NBRC 105704	43266986	narJ	EH105704_RS10360, EH105704_05_00600	nitrate reductase molybdenum cofactor assembly chaperone	nitrate reductase molybdenum cofactor assembly chaperone
1354252	Buttiauxella ferragutiae ATCC 51602	43160329	narJ	M976_RS17920, M976_03572	nitrate reductase molybdenum cofactor assembly chaperone	nitrate reductase molybdenum cofactor assembly chaperone
1006000	Kluyvera ascorbata ATCC 33433	42821608	narJ	GKAS_RS15810, GKAS_03191	nitrate reductase molybdenum cofactor assembly chaperone	nitrate reductase molybdenum cofactor assembly chaperone
158822	Cedecea neteri	41071363	narJ	JT31_RS22415, JT31_22810	nitrate reductase molybdenum cofactor assembly chaperone	nitrate reductase molybdenum cofactor assembly chaperone
299766	Enterobacter hormaechei subsp. steigerwaltii	34154750	narJ	BFV68_RS12080, BFV68_12080	nitrate reductase molybdenum cofactor assembly chaperone	nitrate reductase molybdenum cofactor assembly chaperone
61647	Pluralibacter gergoviae	29489487	narJ	LG71_RS14790, LG71_15065	nitrate reductase molybdenum cofactor assembly chaperone	nitrate reductase molybdenum cofactor assembly chaperone
61647	Pluralibacter gergoviae	29485830	narJ	LG71_RS16895, LG71_17250	nitrate reductase molybdenum cofactor assembly chaperone	nitrate reductase molybdenum cofactor assembly chaperone
28141	Cronobacter sakazakii	29459735	narJ	CSK29544_RS13925, CSK29544_02824	nitrate reductase molybdenum cofactor assembly chaperone	nitrate reductase molybdenum cofactor assembly chaperone
1333848	Citrobacter freundii CFNIH1	23338466	narJ	CFNIH1_RS19135, CFNIH1_19435	nitrate reductase molybdenum cofactor assembly chaperone	nitrate reductase molybdenum cofactor assembly chaperone
568709	Salmonella enterica subsp. enterica serovar Typhimurium str. DT2	17158448	narJ	STMDT2_16831	respiratory nitrate reductase 1 delta chain
1225522	Salmonella enterica subsp. enterica serovar Gallinarum/pullorum str. CDC1983-67	16732420	narJ	SPUCDC_1574	respiratory nitrate reductase 1 delta chain
1110693	Escherichia coli str. K-12 substr. MDS42	14970541	narJ	ECMDS42_1019, ECK1220, JW1217, b1226	molybdenum-cofactor-assembly chaperone subunit (delta subunit) of nitrate reductase 1
1138308	Cronobacter sakazakii ES15	13033274	narJ	ES15_1753	nitrate reductase 1 subunit delta
630626	Shimwellia blattae DSM 4481 = NBRC 105725	12955683	narJ	EBL_c18880	nitrate reductase 1
316407	Escherichia coli str. K-12 substr. W3110	12933238	narJ	Y75_p1201	molybdenum-cofactor-assembly chaperone subunit (delta subunit) of nitrate reductase 1
910348	Escherichia coli P12b	12754827	narJ	P12B_c1909	Respiratory nitrate reductase 1 delta chain
655817	Escherichia coli ABU 83972	12726868	narJ	ECABU_c15020	nitrate reductase 1
566546	Escherichia coli W	12695078	narJ	ECW_m1319	molybdenum-cofactor-assembly chaperone subunit (delta subunit) of nitrate reductase 1
714962	Escherichia coli IHE3034	12689949	narJ	ECOK1_1381	nitrate reductase molybdenum cofactor assembly chaperone 1
696406	Escherichia coli UMNK88	12685148	narJ	UMNK88_1870	nitrate reductase molybdenum cofactor assembly chaperone protein NarJ
696406	Escherichia coli UMNK88	12684825	narJ	UMNK88_1546	nitrate reductase molybdenum cofactor assembly chaperone protein NarJ
1033813	Escherichia coli NA114	12679593	narJ	ECNA114_1393	respiratory nitrate reductase subunit delta
1072459	Escherichia coli O7:K1 str. CE10	12674210	narJ	CE10_1405	molybdenum-cofactor-assembly chaperone subunit (delta subunit) of nitrate reductase 1
885276	Escherichia coli str. 'clone D i2'	12669285	narJ	i02_1517	respiratory nitrate reductase 1 subunit delta
885275	Escherichia coli str. 'clone D i14'	12664236	narJ	i14_1517	respiratory nitrate reductase 1 subunit delta
591020	Shigella flexneri 2002017	12316029	narJ	SFxv_1402	Nitrate reductase molybdenum cofactor assembly chaperone
1008297	Salmonella enterica subsp. enterica serovar Typhimurium str. 798	12000806	narJ	UMN798_1854	respiratory nitrate reductase 1 subunit delta
1081093	Salmonella enterica subsp. enterica serovar Gallinarum/pullorum str. RKS5078	11824986	narJ	SPUL_1574	respiratory nitrate reductase 1 subunit delta
216597	Salmonella enterica subsp. enterica serovar Typhimurium str. SL1344	11765045	narJ	SL1344_1690	respiratory nitrate reductase 1 subunit delta
909946	Salmonella enterica subsp. enterica serovar Typhimurium str. ST4/74	11751235	narJ	STM474_1779	nitrate reductase 1 subunit delta
1045856	Enterobacter cloacae EcWSU1	11487369	narJ	EcWSU1_02609	nitrate reductase molybdenum cofactor assembly chaperone NarJ
218493	Salmonella bongori NCTC 12419	10969535	narJ	SBG_1620	respiratory nitrate reductase 1 subunit delta
716541	Enterobacter cloacae subsp. cloacae ATCC 13047	9124125	narJ	ECL_RS07965, ECL_01624	nitrate reductase molybdenum cofactor assembly chaperone	nitrate reductase molybdenum cofactor assembly chaperone
701177	Escherichia coli O55:H7 str. CB9615	8870456	narJ	G2583_1499	Respiratory nitrate reductase 1 delta chain
693216	Cronobacter turicensis z3032	8461176	narJ	CTU_23990	respiratory nitrate reductase 1 delta chain
544404	Escherichia coli O157:H7 str. TW14359	8216185	narJ	ECSP_1619	nitrate reductase 1 minormolybdenum-cofactor-assembly chaperone
469008	Escherichia coli BL21(DE3)	8180062	narJ	ECD_01204	molybdenum-cofactor-assembly chaperone subunit (delta subunit) of nitrate reductase 1
413997	Escherichia coli B str. REL606	8175936	narJ	ECB_01204	molybdenum-cofactor-assembly chaperone subunit (subunit delta) of nitrate reductase 1
469008	Escherichia coli BL21(DE3)	8112952	narJ	B21_01214	molybdenum cofactor assembly chaperone subunit (delta subunit) of nitrate reductase 1
595496	Escherichia coli BW2952	7954388	narJ	BWG_1054	molybdenum-cofactor-assembly chaperone subunit (delta subunit) of nitrate reductase 1
484021	Klebsiella pneumoniae subsp. pneumoniae NTUH-K2044	7948005	narJ	KP1_3323	nitrate reductase 1 delta subunit
476213	Salmonella enterica subsp. enterica serovar Paratyphi C strain RKS4594	7554486	narJ	SPC_1969	respiratory nitrate reductase 1 subunit delta
316407	Escherichia coli str. K-12 substr. W3110	7436607	narJ		molybdenum-cofactor-assembly chaperone subunit (delta subunit) of nitrate reductase 1
591946	Escherichia coli LF82	7394404	narJ	LF82_1462	Respiratory nitrate reductase 1 delta chain
585057	Escherichia coli IAI39	7152189	narJ	ECIAI39_1565	nitrate reductase 1 minormolybdenum-cofactor-assembly chaperone
585055	Escherichia coli 55989	7146968	narJ	EC55989_1324	molybdenum-cofactor-assembly chaperone subunit (delta subunit) of nitrate reductase 1
585397	Escherichia coli ED1a	7140358	narJ	ECED1_1376	nitrate reductase 1 minormolybdenum-cofactor-assembly chaperone
585035	Escherichia coli S88	7129675	narJ	ECS88_1296	molybdenum-cofactor-assembly chaperone subunit (delta subunit) of nitrate reductase 1
585034	Escherichia coli IAI1	7124536	narJ	ECIAI1_1249	molybdenum-cofactor-assembly chaperone subunit (delta subunit) of nitrate reductase 1
585054	Escherichia fergusonii ATCC 35469	7120677	narJ	EFER_1734	nitrate reductase molybdenum-cofactor-assembly chaperone subunit
574521	Escherichia coli O127:H6 str. E2348/69	7060932	narJ	E2348C_1350, E2348_C_1350	molybdenum-cofactor-assembly chaperone subunit (delta subunit) of nitrate reductase 1
444450	Escherichia coli O157:H7 str. EC4115	6969688	narJ	ECH74115_1710	nitrate reductase molybdenum cofactor assembly chaperone 1
507522	Klebsiella pneumoniae 342	6937686	narJ	KPK_2096	nitrate reductase molybdenum cofactor assembly chaperone 1
439851	Salmonella enterica subsp. enterica serovar Dublin str. CT_02021853	6872661	narJ	SeD_A1561	nitrate reductase molybdenum cofactor assembly chaperone 1
454166	Salmonella enterica subsp. enterica serovar Agona str. SL483	6795329	narJ	SeAg_B1378	nitrate reductase molybdenum cofactor assembly chaperone 1
439843	Salmonella enterica subsp. enterica serovar Schwarzengrund str. CVM19633	6517113	narJ	SeSA_A1898	nitrate reductase molybdenum cofactor assembly chaperone 1
454169	Salmonella enterica subsp. enterica serovar Heidelberg str. SL476	6491980	narJ	SeHA_C1957	nitrate reductase molybdenum cofactor assembly chaperone 1
423368	Salmonella enterica subsp. enterica serovar Newport str. SL254	6486088	narJ	SNSL254_A1893	nitrate reductase molybdenum cofactor assembly chaperone 1
344609	Shigella boydii CDC 3083-94	6268534	narJ	SbBS512_E1394	nitrate reductase molybdenum cofactor assembly chaperone 1
439855	Escherichia coli SMS-3-5	6143178	narJ	EcSMS35_1913	nitrate reductase molybdenum cofactor assembly chaperone 1
316385	Escherichia coli str. K-12 substr. DH10B	6058445	narJ	ECDH10B_1285	molybdenum-cofactor-assembly chaperone subunit (delta subunit) of nitrate reductase 1
331112	Escherichia coli HS	5593516	narJ	EcHS_A1336	nitrate reductase molybdenum cofactor assembly chaperone
331111	Escherichia coli E24377A	5589909	narJ	EcE24377A_1377	nitrate reductase molybdenum cofactor assembly chaperone
272620	Klebsiella pneumoniae subsp. pneumoniae MGH 78578	5341841	narJ	KPN_02212	nitrate reductase 1, delta subunit, assembly function
405955	Escherichia coli APEC O1	4495828	narJ	APECO1_343	nitrate reductase 1 subunit delta
373384	Shigella flexneri 5 str. 8401	4209661	narJ	SFV_1242	nitrate reductase 1 subunit delta
364106	Escherichia coli UTI89	3994566	narJ	UTI89_C1423	nitrate reductase 1 subunit delta
300267	Shigella dysenteriae Sd197	3796790	narJ	SDY_1281	nitrate reductase 1 subunit delta
300268	Shigella boydii Sb227	3780823	narJ	SBO_1840	nitrate reductase 1 subunit delta
300269	Shigella sonnei Ss046	3667901	narJ	SSON_1950, SSO_1950	nitrate reductase 1 subunit delta
321314	Salmonella enterica subsp. enterica serovar Choleraesuis str. SC-B67	3334229	narJ	SC1756	nitrate reductase 1 subunit delta
198215	Shigella flexneri 2a str. 2457T	1076618	narJ	S1313	nitrate reductase 1, delta subunit
209261	Salmonella enterica subsp. enterica serovar Typhi str. Ty2	1071287	narJ	t1671	respiratory nitrate reductase 1 subunit delta
199310	Escherichia coli CFT073	1035466	narJ	c1687	respiratory nitrate reductase 1 subunit delta
155864	Escherichia coli O157:H7 str. EDL933	960479	narJ	Z2003	nitrate reductase 1, delta subunit, assembly function
2026240	Klebsiella quasivariicola	56105191	narJ	B8P98_RS11330, B8P98_11320	nitrate reductase molybdenum cofactor assembly chaperone	nitrate reductase molybdenum cofactor assembly chaperone
2058152	Klebsiella grimontii	52115648	narJ	EHW69_RS11395	nitrate reductase molybdenum cofactor assembly chaperone	nitrate reductase molybdenum cofactor assembly chaperone
2153354	Klebsiella huaxiensis	50215044	narJ	DA718_RS11685, DA718_11685	nitrate reductase molybdenum cofactor assembly chaperone	nitrate reductase molybdenum cofactor assembly chaperone
57706	Citrobacter braakii	48349151	narJ	A6J81_RS05885, A6J81_05870	nitrate reductase molybdenum cofactor assembly chaperone	nitrate reductase molybdenum cofactor assembly chaperone
208224	Enterobacter kobei	45806565	narJ	BFV64_RS12980, BFV64_12980	nitrate reductase molybdenum cofactor assembly chaperone	nitrate reductase molybdenum cofactor assembly chaperone
61645	Enterobacter asburiae	45719609	narJ	ACJ69_RS08355, ACJ69_08345	nitrate reductase molybdenum cofactor assembly chaperone	nitrate reductase molybdenum cofactor assembly chaperone
1286170	Raoultella ornithinolytica B6	45475569	narJ	RORB6_RS03920, RORB6_03895	nitrate reductase molybdenum cofactor assembly chaperone	nitrate reductase molybdenum cofactor assembly chaperone
1121863	Franconibacter pulveris DSM 19144	42483982	narJ	Q370_RS0113700	nitrate reductase molybdenum cofactor assembly chaperone	nitrate reductase molybdenum cofactor assembly chaperone
1300165	Kosakonia cowanii JCM 10956 = DSM 18146	35807796	narJ	BWI95_RS17630, BWI95_17630	nitrate reductase molybdenum cofactor assembly chaperone	nitrate reductase molybdenum cofactor assembly chaperone
1235834	Kosakonia sacchari SP1	23845211	narJ	C813_RS33460, C813_02230	nitrate reductase molybdenum cofactor assembly chaperone	nitrate reductase molybdenum cofactor assembly chaperone
595495	Escherichia coli KO11FL	12759017	narJ	KO11_16670	molybdenum-cofactor-assembly chaperone subunit delta
566546	Escherichia coli W	12753129	narJ	WFL_06445	molybdenum-cofactor-assembly chaperone subunit delta
585396	Escherichia coli O111:H- str. 11128	8487403	narJ	ECO111_1557	molybdenum-cofactor-assembly chaperone subunit delta
573235	Escherichia coli O26:H11 str. 11368	8481945	narJ	ECO26_1742	molybdenum-cofactor-assembly chaperone subunit delta
585395	Escherichia coli O103:H2 str. 12009	8476125	narJ	ECO103_1331	molybdenum-cofactor-assembly chaperone subunit delta
511145	Escherichia coli str. K-12 substr. MG1655	946029	narV	b1465, ECK1459, chlZ	nitrate reductase Z subunit gamma	nitrate reductase Z subunit gamma
99287	Salmonella enterica subsp. enterica serovar Typhimurium str. LT2	1253098	narV	STM1580	respiratory nitrate reductase subunit gamma
936157	Salmonella enterica subsp. enterica serovar Weltevreden str. 2007-60-3289-1	13855706	narV	SENTW_1627	nitrate reductase gamma chain
386585	Escherichia coli O157:H7 str. Sakai	917268	narV	ECs_2068	nitrate reductase 2 gamma subunit	nitrate reductase 2 gamma subunit
469008	Escherichia coli BL21(DE3)	8114879	narV	B21_01435	nitrate reductase Z, gamma subunit, subunit of nitrate reductase Z
1286170	Raoultella ornithinolytica B6	15325411	narV	RORB6_06825	nitrate reductase Z subunit gamma
216592	Escherichia coli 042	12887172	narV	EC042_1594	respiratory nitrate reductase 2 gamma chain
536056	Escherichia coli DH1	12872873	narV	ECDH1ME8569_1408, ECK1459, JW1460, b1465	nitrate reductase 2 subunit gamma
566546	Escherichia coli W	12753626	narV	WFL_07795	cryptic nitrate reductase 2 subunit gamma
990282	Salmonella enterica subsp. enterica serovar Typhimurium str. UK-1	11835687	narV	STMUK_1549	nitrate reductase 2 gamma subunit
588858	Salmonella enterica subsp. enterica serovar Typhimurium str. 14028S	11756061	narV	STM14_1908	nitrate reductase 2 gamma subunit
637910	Citrobacter rodentium ICC168	8714141	narV	ROD_15721	respiratory nitrate reductase 2 subunit gamma
550537	Salmonella enterica subsp. enterica serovar Enteritidis str. P125109	6950985	narV	SEN1475	respiratory nitrate reductase 2 subunit gamma
550538	Salmonella enterica subsp. enterica serovar Gallinarum str. 287/91	6925490	narV	SG1547	respiratory nitrate reductase 2 subunit gamma
295319	Salmonella enterica subsp. enterica serovar Paratyphi A str. ATCC 9150	3177017	narV	SPA1288	nitrate reductase 2 subunit gamma
568709	Salmonella enterica subsp. enterica serovar Typhimurium str. DT2	17158455	narV	STMDT2_15031	respiratory nitrate reductase 2 gamma chain
1382700	Escherichia coli PMV-1	16991526	narV	ECOPMV1_01606	Respiratory nitrate reductase 2 gamma chain
1225522	Salmonella enterica subsp. enterica serovar Gallinarum/pullorum str. CDC1983-67	16732235	narV	SPUCDC_1390	respiratory nitrate reductase 2 gamma chain
1110693	Escherichia coli str. K-12 substr. MDS42	14968892	narV	ECMDS42_1177, ECK1459, JW1460, b1465	nitrate reductase 2 (NRZ), gamma subunit
316407	Escherichia coli str. K-12 substr. W3110	12934343	narV	Y75_p1441	nitrate reductase 2 (NRZ) subunit gamma
910348	Escherichia coli P12b	12754577	narV	P12B_c1662	Nitrate reductase 2, gamma subunit
655817	Escherichia coli ABU 83972	12727067	narV	ECABU_c17020	respiratory nitrate reductase 2, gamma subunit
566546	Escherichia coli W	12695352	narV	ECW_m1593	nitrate reductase 2 (NRZ), gamma subunit
714962	Escherichia coli IHE3034	12690193	narV	ECOK1_1625	respiratory nitrate reductase 2, gamma subunit
1033813	Escherichia coli NA114	12681903	narV	ECNA114_3641	respiratory nitrate reductase subunit gamma
1072459	Escherichia coli O7:K1 str. CE10	12674459	narV	CE10_1654	nitrate reductase 2 (NRZ), gamma subunit
885276	Escherichia coli str. 'clone D i2'	12669489	narV	i02_1723	respiratory nitrate reductase 2 gamma chain
885275	Escherichia coli str. 'clone D i14'	12664440	narV	i14_1723	respiratory nitrate reductase 2 gamma chain
1008297	Salmonella enterica subsp. enterica serovar Typhimurium str. 798	12000631	narV	UMN798_1656	respiratory nitrate reductase 2 subunit gamma
1081093	Salmonella enterica subsp. enterica serovar Gallinarum/pullorum str. RKS5078	11824801	narV	SPUL_1390	respiratory nitrate reductase 2 gamma chain
216597	Salmonella enterica subsp. enterica serovar Typhimurium str. SL1344	11767415	narV	SL1344_1511	respiratory nitrate reductase 2 gamma chain
909946	Salmonella enterica subsp. enterica serovar Typhimurium str. ST4/74	11751049	narV	STM474_1593	nitrate reductase 2 gamma subunit
1045856	Enterobacter cloacae EcWSU1	11487122	narV	EcWSU1_02364	respiratory nitrate reductase 2 subunit gamma
218493	Salmonella bongori NCTC 12419	10969543	narV	SBG_1401	respiratory nitrate reductase 2 subunit gamma
701177	Escherichia coli O55:H7 str. CB9615	8870787	narV	G2583_1827	nitrate reductase 2, gamma subunit
585396	Escherichia coli O111:H- str. 11128	8488797	narV	ECO111_1856	nitrate reductase 2 subunit gamma
573235	Escherichia coli O26:H11 str. 11368	8483333	narV	ECO26_2064	nitrate reductase 2 subunit gamma
585395	Escherichia coli O103:H2 str. 12009	8477532	narV	ECO103_1595	nitrate reductase 2, gamma subunit
544404	Escherichia coli O157:H7 str. TW14359	8216515	narV	ECSP_1949	nitrate reductase 2 (NRZ) subunit gamma
469008	Escherichia coli BL21(DE3)	8181400	narV	ECD_01423	nitrate reductase 2 (NRZ), gamma subunit
413997	Escherichia coli B str. REL606	8179033	narV	ECB_01423	nitrate reductase 2 subunit gamma
595496	Escherichia coli BW2952	7952795	narV	BWG_1288	nitrate reductase 2 (NRZ), gamma subunit
484021	Klebsiella pneumoniae subsp. pneumoniae NTUH-K2044	7948011	narV	KP1_2949	cryptic nitrate reductase 2 gamma subunit
476213	Salmonella enterica subsp. enterica serovar Paratyphi C strain RKS4594	7554676	narV	SPC_2158	nitrate reductase 2 gamma subunit
316407	Escherichia coli str. K-12 substr. W3110	7437839	narV		nitrate reductase 2 (NRZ), gamma subunit
591946	Escherichia coli LF82	7396399	narV	LF82_1468	Respiratory nitrate reductase 2 gamma chain
585056	Escherichia coli UMN026	7158627	narV	ECUMN_1718	nitrate reductase 2 (NRZ) subunit gamma
585057	Escherichia coli IAI39	7153532	narV	ECIAI39_1727	nitrate reductase 2 (NRZ) subunit gamma
585055	Escherichia coli 55989	7148409	narV	EC55989_1596	nitrate reductase 2 (NRZ), gamma subunit
585397	Escherichia coli ED1a	7139242	narV	ECED1_1618	nitrate reductase 2 (NRZ) subunit gamma
585035	Escherichia coli S88	7129312	narV	ECS88_1560	nitrate reductase 2 (NRZ), gamma subunit
585034	Escherichia coli IAI1	7127398	narV	ECIAI1_1468	nitrate reductase 2 subunit gamma
574521	Escherichia coli O127:H6 str. E2348/69	7062994	narV	E2348C_1602, E2348_C_1602	nitrate reductase 2 (NRZ), gamma subunit
444450	Escherichia coli O157:H7 str. EC4115	6968135	narV	ECH74115_2075	respiratory nitrate reductase 2 subunit gamma
507522	Klebsiella pneumoniae 342	6936274	narV	KPK_2473	respiratory nitrate reductase 2, gamma subunit
439851	Salmonella enterica subsp. enterica serovar Dublin str. CT_02021853	6872099	narV	SeD_A1762	respiratory nitrate reductase 2 gamma subunit
454166	Salmonella enterica subsp. enterica serovar Agona str. SL483	6794485	narV	SeAg_B1581	respiratory nitrate reductase subunit gamma
439843	Salmonella enterica subsp. enterica serovar Schwarzengrund str. CVM19633	6518508	narV	SeSA_A1697	respiratory nitrate reductase 2 subunit gamma
454169	Salmonella enterica subsp. enterica serovar Heidelberg str. SL476	6490226	narV	SeHA_C1758	respiratory nitrate reductase 2 subunit gamma
423368	Salmonella enterica subsp. enterica serovar Newport str. SL254	6483530	narV	SNSL254_A1695	respiratory nitrate reductase 2 subunit gamma
439855	Escherichia coli SMS-3-5	6143272	narV	EcSMS35_1709	respiratory nitrate reductase 2, gamma subunit
316385	Escherichia coli str. K-12 substr. DH10B	6058597	narV	ECDH10B_1596	nitrate reductase 2 (NRZ), gamma subunit
272620	Klebsiella pneumoniae subsp. pneumoniae MGH 78578	5338220	narV	KPN_01883	cryptic nitrate reductase 2 subunit gamma
405955	Escherichia coli APEC O1	4494388	narV	APECO1_602	respiratory nitrate reductase 2 gamma chain
364106	Escherichia coli UTI89	3991165	narV	UTI89_C1683	respiratory nitrate reductase 2 subunit gamma
300267	Shigella dysenteriae Sd197	3795856	narV	SDY_1653	cryptic nitrate reductase 2 subunit gamma
300269	Shigella sonnei Ss046	3667000	narV	SSON_1660, SSO_1660	cryptic nitrate reductase 2 subunit gamma
321314	Salmonella enterica subsp. enterica serovar Choleraesuis str. SC-B67	3334040	narV	SC1578	nitrate reductase 2 subunit gamma
199310	Escherichia coli CFT073	1035796	narV	c1897	respiratory nitrate reductase 2 subunit gamma
155864	Escherichia coli O157:H7 str. EDL933	960731	narV	Z2247	cryptic nitrate reductase 2 subunit gamma
511145	Escherichia coli str. K-12 substr. MG1655	946032	narW	b1466, ECK1460, chlZ	NarW, putative private chaperone for NarZ nitrate reductase subunit	NarW, putative private chaperone for NarZ nitrate reductase subunit
99287	Salmonella enterica subsp. enterica serovar Typhimurium str. LT2	1253097	narW	STM1579	nitrate reductase molybdenum cofactor assembly chaperone
936157	Salmonella enterica subsp. enterica serovar Weltevreden str. 2007-60-3289-1	13855577	narW	SENTW_1628	nitrate reductase delta chain
54291	Raoultella ornithinolytica	69885408	narW	FQU00_RS14320, NCTC9164_02867	nitrate reductase molybdenum cofactor assembly chaperone	nitrate reductase molybdenum cofactor assembly chaperone
69218	Enterobacter cancerogenus	66611792	narW	K3T75_RS11955	nitrate reductase molybdenum cofactor assembly chaperone	nitrate reductase molybdenum cofactor assembly chaperone
548	Klebsiella aerogenes	66603744	narW	FPV33_RS11855, FPV33_11855	nitrate reductase molybdenum cofactor assembly chaperone	nitrate reductase molybdenum cofactor assembly chaperone
2587529	Klebsiella pasteurii	61284437	narW	FN077_RS08615, SB6415_01015	nitrate reductase molybdenum cofactor assembly chaperone	nitrate reductase molybdenum cofactor assembly chaperone
575	Raoultella planticola	69408425	narW	LUS60_RS14335, LUS60_14335	nitrate reductase molybdenum cofactor assembly chaperone	nitrate reductase molybdenum cofactor assembly chaperone
158877	Yokenella regensburgei	66903343	narW	C7387_RS06390, C7387_1296	nitrate reductase molybdenum cofactor assembly chaperone	nitrate reductase molybdenum cofactor assembly chaperone
208962	Escherichia albertii	66508543	narW	JRC41_RS11150, JRC41_11150	nitrate reductase molybdenum cofactor assembly chaperone	nitrate reductase molybdenum cofactor assembly chaperone
61646	Lelliottia amnigena	66410928	narW	I6L75_RS11800, I6L75_11795	nitrate reductase molybdenum cofactor assembly chaperone	nitrate reductase molybdenum cofactor assembly chaperone
539813	Enterobacter mori	64724927	narW	D5265_RS05280, D5265_005280	nitrate reductase molybdenum cofactor assembly chaperone	nitrate reductase molybdenum cofactor assembly chaperone
2058152	Klebsiella grimontii	64337479	narW	FN634_RS13725	nitrate reductase molybdenum cofactor assembly chaperone	nitrate reductase molybdenum cofactor assembly chaperone
1463165	Klebsiella quasipneumoniae	64295164	narW	I8N75_RS11630, I8N75_11630	nitrate reductase molybdenum cofactor assembly chaperone	nitrate reductase molybdenum cofactor assembly chaperone
577	Raoultella terrigena	57505100	narW	HCK03_RS14295, HCK03_14295	nitrate reductase molybdenum cofactor assembly chaperone	nitrate reductase molybdenum cofactor assembly chaperone
299767	Enterobacter ludwigii	45815424	narW	BH714_RS07790, BH714_07790	nitrate reductase molybdenum cofactor assembly chaperone	nitrate reductase molybdenum cofactor assembly chaperone
83655	Leclercia adecarboxylata	30332437	narW	APT61_RS10995, APT61_10995	nitrate reductase molybdenum cofactor assembly chaperone	nitrate reductase molybdenum cofactor assembly chaperone
208224	Enterobacter kobei	69610889	narW	P827_RS13670, P827_01748	nitrate reductase molybdenum cofactor assembly chaperone	nitrate reductase molybdenum cofactor assembly chaperone
2608867	Escherichia ruysiae	67417282	narW	K6695_RS17765, K6695_17765	nitrate reductase molybdenum cofactor assembly chaperone	nitrate reductase molybdenum cofactor assembly chaperone
624	Shigella sonnei	66674681	narW	HUX90_RS20905, HUX90_20905	nitrate reductase molybdenum cofactor assembly chaperone	nitrate reductase molybdenum cofactor assembly chaperone
1134687	Klebsiella michiganensis	66559967	narW	JLG71_RS14525, THOKLE011_28350	nitrate reductase molybdenum cofactor assembly chaperone	nitrate reductase molybdenum cofactor assembly chaperone
57706	Citrobacter braakii	66274448	narW	GFC06_RS15895, GFC06_15895	nitrate reductase molybdenum cofactor assembly chaperone	nitrate reductase molybdenum cofactor assembly chaperone
1639133	Citrobacter portucalensis	61128445	narW	FOB25_RS23260, FOB25_23265	nitrate reductase molybdenum cofactor assembly chaperone	nitrate reductase molybdenum cofactor assembly chaperone
1260282	Enterobacter hormaechei YT3	60948157	narW	F350_RS0104640	nitrate reductase molybdenum cofactor assembly chaperone	nitrate reductase molybdenum cofactor assembly chaperone
550	Enterobacter cloacae	60930381	narW	EC036_RS11430, EC036_22500	nitrate reductase molybdenum cofactor assembly chaperone	nitrate reductase molybdenum cofactor assembly chaperone
500640	Citrobacter youngae ATCC 29220	58320104	narW	CIT292_RS17625	nitrate reductase molybdenum cofactor assembly chaperone	nitrate reductase molybdenum cofactor assembly chaperone
290338	Citrobacter koseri ATCC BAA-895	45135571	narW	CKO_RS06420, CKO_01501	nitrate reductase molybdenum cofactor assembly chaperone	nitrate reductase molybdenum cofactor assembly chaperone
386585	Escherichia coli O157:H7 str. Sakai	917271	narW	ECs_2069	nitrate reductase 2 delta subunit	nitrate reductase 2 delta subunit
1812935	Enterobacter roggenkampii	45795936	narW	BFV67_RS11300, BFV67_11300	nitrate reductase molybdenum cofactor assembly chaperone	nitrate reductase molybdenum cofactor assembly chaperone
571	Klebsiella oxytoca	69792885	narW	EGY21_RS02585, EGY21_02560	nitrate reductase molybdenum cofactor assembly chaperone	nitrate reductase molybdenum cofactor assembly chaperone
2026240	Klebsiella quasivariicola	69755653	narW	LGM30_RS14610, LGM30_14640	nitrate reductase molybdenum cofactor assembly chaperone	nitrate reductase molybdenum cofactor assembly chaperone
67827	Citrobacter werkmanii	69486729	narW	FOB24_RS13445, FOB24_13445	nitrate reductase molybdenum cofactor assembly chaperone	nitrate reductase molybdenum cofactor assembly chaperone
1499973	Escherichia marmotae	69475305	narW	GV529_RS20785	nitrate reductase molybdenum cofactor assembly chaperone	nitrate reductase molybdenum cofactor assembly chaperone
1748967	Citrobacter cronae	69431167	narW	JSN25_RS16115	nitrate reductase molybdenum cofactor assembly chaperone	nitrate reductase molybdenum cofactor assembly chaperone
1197719	Salmonella bongori N268-08	66756017	narW	A464_RS07800, A464_1605	nitrate reductase molybdenum cofactor assembly chaperone	nitrate reductase molybdenum cofactor assembly chaperone
35703	Citrobacter amalonaticus	66237693	narW	AL524_RS40920, AL524_15025	nitrate reductase molybdenum cofactor assembly chaperone	nitrate reductase molybdenum cofactor assembly chaperone
881260	Enterobacter bugandensis	63987137	narW	JLD64_RS11525, STN0717ENT56_22330	nitrate reductase molybdenum cofactor assembly chaperone	nitrate reductase molybdenum cofactor assembly chaperone
546	Citrobacter freundii	60895182	narW	EGX89_RS01370, EGX89_01370	nitrate reductase molybdenum cofactor assembly chaperone	nitrate reductase molybdenum cofactor assembly chaperone
133448	Citrobacter youngae	49773607	narW	EL296_RS12155, NCTC13709_02477	nitrate reductase molybdenum cofactor assembly chaperone	nitrate reductase molybdenum cofactor assembly chaperone
216592	Escherichia coli 042	12887173	narW	EC042_1595	respiratory nitrate reductase 2 subunit delta
536056	Escherichia coli DH1	12872874	narW	ECDH1ME8569_1409, ECK1460, JW1461, b1466	nitrate reductase
566546	Escherichia coli W	12753627	narW	WFL_07800	nitrate reductase 2 subunit delta
990282	Salmonella enterica subsp. enterica serovar Typhimurium str. UK-1	11835686	narW	STMUK_1548	nitrate reductase 2 delta subunit
588858	Salmonella enterica subsp. enterica serovar Typhimurium str. 14028S	11753486	narW	STM14_1907	nitrate reductase 2 delta subunit
637910	Citrobacter rodentium ICC168	8714143	narW	ROD_15711	respiratory nitrate reductase 2 subunit delta
550537	Salmonella enterica subsp. enterica serovar Enteritidis str. P125109	6949733	narW	SEN1476	respiratory nitrate reductase 2 subunit delta
550538	Salmonella enterica subsp. enterica serovar Gallinarum str. 287/91	6924232	narW	SG1548	respiratory nitrate reductase 2 subunit delta
67824	Citrobacter farmeri	69616420	narW	EGK65_RS04200, EGK65_04220	nitrate reductase molybdenum cofactor assembly chaperone	nitrate reductase molybdenum cofactor assembly chaperone
133448	Citrobacter youngae	67515334	narW	J5Z75_RS08935, J5Z75_08930	nitrate reductase molybdenum cofactor assembly chaperone	nitrate reductase molybdenum cofactor assembly chaperone
67824	Citrobacter farmeri	67372854	narW	Cf24236_RS11870, Cf24236_2365	nitrate reductase molybdenum cofactor assembly chaperone	nitrate reductase molybdenum cofactor assembly chaperone
2608867	Escherichia ruysiae	67172487	narW	JMW11_RS02655	nitrate reductase molybdenum cofactor assembly chaperone	nitrate reductase molybdenum cofactor assembly chaperone
1353980	Shigella dysenteriae SD1D	66656201	narW	M921_RS0109175	nitrate reductase molybdenum cofactor assembly chaperone	nitrate reductase molybdenum cofactor assembly chaperone
571	Klebsiella oxytoca	66591012	narW	CEQ13_RS22060, CEQ13_22065	nitrate reductase molybdenum cofactor assembly chaperone	nitrate reductase molybdenum cofactor assembly chaperone
1499973	Escherichia marmotae	66445585	narW	HV276_RS11270, HV276_11265	nitrate reductase molybdenum cofactor assembly chaperone	nitrate reductase molybdenum cofactor assembly chaperone
67827	Citrobacter werkmanii	64170220	narW	GHT40_RS06225, GHT40_06225	nitrate reductase molybdenum cofactor assembly chaperone	nitrate reductase molybdenum cofactor assembly chaperone
67824	Citrobacter farmeri	64042250	narW	I5485_RS03210, I5485_03210	nitrate reductase molybdenum cofactor assembly chaperone	nitrate reductase molybdenum cofactor assembly chaperone
133448	Citrobacter youngae	64032257	narW	I5423_RS00430, I5423_00430	nitrate reductase molybdenum cofactor assembly chaperone	nitrate reductase molybdenum cofactor assembly chaperone
1748967	Citrobacter cronae	63937727	narW	I6M86_RS04455, I6M86_04455	nitrate reductase molybdenum cofactor assembly chaperone	nitrate reductase molybdenum cofactor assembly chaperone
208224	Enterobacter kobei	63928764	narW	CXM20_RS12200	nitrate reductase molybdenum cofactor assembly chaperone	nitrate reductase molybdenum cofactor assembly chaperone
61646	Lelliottia amnigena	62493681	narW	CO697_RS05970, CO697_05970	nitrate reductase molybdenum cofactor assembly chaperone	nitrate reductase molybdenum cofactor assembly chaperone
1748967	Citrobacter cronae	62022594	narW	H7I73_RS07220, H7I73_07220	nitrate reductase molybdenum cofactor assembly chaperone	nitrate reductase molybdenum cofactor assembly chaperone
1114922	Citrobacter farmeri GTC 1319	62017497	narW	CIFAM_RS05315, CIFAM_05_01710	nitrate reductase molybdenum cofactor assembly chaperone	nitrate reductase molybdenum cofactor assembly chaperone
624	Shigella sonnei	61756275	narW	CI730_RS24710, CI730_24715	nitrate reductase molybdenum cofactor assembly chaperone	nitrate reductase molybdenum cofactor assembly chaperone
622	Shigella dysenteriae	61732554	narW	IC625_RS11030	nitrate reductase molybdenum cofactor assembly chaperone	nitrate reductase molybdenum cofactor assembly chaperone
54736	Salmonella bongori	61372686	narW	CBY01_RS18865	nitrate reductase molybdenum cofactor assembly chaperone	nitrate reductase molybdenum cofactor assembly chaperone
1134687	Klebsiella michiganensis	61343123	narW	H5403_RS14965, H5403_14965	nitrate reductase molybdenum cofactor assembly chaperone	nitrate reductase molybdenum cofactor assembly chaperone
2026240	Klebsiella quasivariicola	61332639	narW	E9626_RS15895, SB00033_03026	nitrate reductase molybdenum cofactor assembly chaperone	nitrate reductase molybdenum cofactor assembly chaperone
545	Citrobacter koseri	61138969	narW	BBP07_RS10515, BBP07_05510	nitrate reductase molybdenum cofactor assembly chaperone	nitrate reductase molybdenum cofactor assembly chaperone
133448	Citrobacter youngae	61096373	narW	DY191_RS12835, NCTC13708_02533	nitrate reductase molybdenum cofactor assembly chaperone	nitrate reductase molybdenum cofactor assembly chaperone
57706	Citrobacter braakii	61040969	narW	EY919_RS01715, EY919_01715	nitrate reductase molybdenum cofactor assembly chaperone	nitrate reductase molybdenum cofactor assembly chaperone
881260	Enterobacter bugandensis	60987074	narW	AWI32_RS10550, AWI32_02470	nitrate reductase molybdenum cofactor assembly chaperone	nitrate reductase molybdenum cofactor assembly chaperone
35703	Citrobacter amalonaticus	60921975	narW	CITRO92_RS18900, CITRO92_3593	nitrate reductase molybdenum cofactor assembly chaperone	nitrate reductase molybdenum cofactor assembly chaperone
208224	Enterobacter kobei	60916178	narW	I4O77_RS12075, I4O77_12075	nitrate reductase molybdenum cofactor assembly chaperone	nitrate reductase molybdenum cofactor assembly chaperone
1499973	Escherichia marmotae	60668503	narW	EL192_RS10630, NCTC11133_02099	nitrate reductase molybdenum cofactor assembly chaperone	nitrate reductase molybdenum cofactor assembly chaperone
208224	Enterobacter kobei	60383549	narW	AZ039_RS10530, AZ039_002054	nitrate reductase molybdenum cofactor assembly chaperone	nitrate reductase molybdenum cofactor assembly chaperone
1134687	Klebsiella michiganensis	58439802	narW	FN419_RS05245	nitrate reductase molybdenum cofactor assembly chaperone	nitrate reductase molybdenum cofactor assembly chaperone
336306	Enterobacter cloacae subsp. cloacae	58333047	narW	B1H42_RS01375, B1H42_01370	nitrate reductase molybdenum cofactor assembly chaperone	nitrate reductase molybdenum cofactor assembly chaperone
1639133	Citrobacter portucalensis	58180985	narW	FOC46_RS01050, FOC46_01050	nitrate reductase molybdenum cofactor assembly chaperone	nitrate reductase molybdenum cofactor assembly chaperone
624	Shigella sonnei	57728877	narW	CI684_RS04920, CI684_04920	nitrate reductase molybdenum cofactor assembly chaperone	nitrate reductase molybdenum cofactor assembly chaperone
54291	Raoultella ornithinolytica	57624546	narW	GPJ66_RS13740, GPJ66_13730	nitrate reductase molybdenum cofactor assembly chaperone	nitrate reductase molybdenum cofactor assembly chaperone
2577118	Salmonella bongori serovar 48:z81:-	57492614	narW	HLD05_RS01820	nitrate reductase molybdenum cofactor assembly chaperone	nitrate reductase molybdenum cofactor assembly chaperone
2026240	Klebsiella quasivariicola	57002364	narW	E9590_RS19320, SB6094_01333	nitrate reductase molybdenum cofactor assembly chaperone	nitrate reductase molybdenum cofactor assembly chaperone
883118	Klebsiella oxytoca 10-5243	56969829	narW	HMPREF9687_RS19810, HMPREF9687_01488	nitrate reductase molybdenum cofactor assembly chaperone	nitrate reductase molybdenum cofactor assembly chaperone
244366	Klebsiella variicola	56938547	narW	HL854_RS12010, HL854_12165	nitrate reductase molybdenum cofactor assembly chaperone	nitrate reductase molybdenum cofactor assembly chaperone
35703	Citrobacter amalonaticus	56875761	narW	AL479_RS21195, AL479_20190	nitrate reductase molybdenum cofactor assembly chaperone	nitrate reductase molybdenum cofactor assembly chaperone
208962	Escherichia albertii	56814143	narW	AST80_RS07415, EAE6F_1400	nitrate reductase molybdenum cofactor assembly chaperone	nitrate reductase molybdenum cofactor assembly chaperone
1499973	Escherichia marmotae	56806232	narW	FM737_RS10295, FM737_002020	nitrate reductase molybdenum cofactor assembly chaperone	nitrate reductase molybdenum cofactor assembly chaperone
158836	Enterobacter hormaechei	56773660	narW	FN775_RS13750	nitrate reductase molybdenum cofactor assembly chaperone	nitrate reductase molybdenum cofactor assembly chaperone
546	Citrobacter freundii	56769013	narW	CU079_RS16230, CU079_16230	nitrate reductase molybdenum cofactor assembly chaperone	nitrate reductase molybdenum cofactor assembly chaperone
548	Klebsiella aerogenes	56717519	narW	EL280_RS11810, NCTC9735_02315	nitrate reductase molybdenum cofactor assembly chaperone	nitrate reductase molybdenum cofactor assembly chaperone
158877	Yokenella regensburgei	53888522	narW	DYE17_RS13270, NCTC11966_02635	nitrate reductase molybdenum cofactor assembly chaperone	nitrate reductase molybdenum cofactor assembly chaperone
1849603	Enterobacteriaceae bacterium	52076867	narW	FXZ81_RS10965	nitrate reductase molybdenum cofactor assembly chaperone	nitrate reductase molybdenum cofactor assembly chaperone
1028307	Klebsiella aerogenes KCTC 2190	51772859	narW	EAE_RS20210, EAE_19945	nitrate reductase molybdenum cofactor assembly chaperone	nitrate reductase molybdenum cofactor assembly chaperone
69218	Enterobacter cancerogenus	51326449	narW	GH771_RS04655, GH771_04655	nitrate reductase molybdenum cofactor assembly chaperone	nitrate reductase molybdenum cofactor assembly chaperone
1639133	Citrobacter portucalensis	50274827	narW	E7703_RS12145, E7703_12205	nitrate reductase molybdenum cofactor assembly chaperone	nitrate reductase molybdenum cofactor assembly chaperone
61648	Kluyvera intermedia	49777115	narW	EL028_RS05930, NCTC12125_01328	nitrate reductase molybdenum cofactor assembly chaperone	nitrate reductase molybdenum cofactor assembly chaperone
866789	Escherichia coli DSM 30083 = JCM 1649 = ATCC 11775	49584738	narW	EAS44_RS13230, EAS44_04250	nitrate reductase molybdenum cofactor assembly chaperone	nitrate reductase molybdenum cofactor assembly chaperone
622	Shigella dysenteriae	48725510	narW	DS873_RS15550, NCTC4837_03402	nitrate reductase molybdenum cofactor assembly chaperone	nitrate reductase molybdenum cofactor assembly chaperone
881260	Enterobacter bugandensis	48573859	narW	DG357_RS11910	nitrate reductase molybdenum cofactor assembly chaperone	nitrate reductase molybdenum cofactor assembly chaperone
575	Raoultella planticola	48361815	narW	B1209_RS13905, B1209_13925	nitrate reductase molybdenum cofactor assembly chaperone	nitrate reductase molybdenum cofactor assembly chaperone
1499973	Escherichia marmotae	48087971	narW	C1192_RS04715, C1192_04710	nitrate reductase molybdenum cofactor assembly chaperone	nitrate reductase molybdenum cofactor assembly chaperone
67827	Citrobacter werkmanii	47062384	narW	B2G73_RS06485	nitrate reductase molybdenum cofactor assembly chaperone	nitrate reductase molybdenum cofactor assembly chaperone
1463165	Klebsiella quasipneumoniae	46801577	narW	AVR78_RS07010, AVR78_18445	nitrate reductase molybdenum cofactor assembly chaperone	nitrate reductase molybdenum cofactor assembly chaperone
1261127	Citrobacter amalonaticus Y19	45627747	narW	F384_RS07240, F384_07245	nitrate reductase molybdenum cofactor assembly chaperone	nitrate reductase molybdenum cofactor assembly chaperone
1191061	Klebsiella michiganensis E718	45517621	narW	A225_RS14135, A225_2869	nitrate reductase molybdenum cofactor assembly chaperone	nitrate reductase molybdenum cofactor assembly chaperone
1440052	Escherichia albertii KF1	45504157	narW	EAKF1_RS00175, EAKF1_ch0035	nitrate reductase molybdenum cofactor assembly chaperone	nitrate reductase molybdenum cofactor assembly chaperone
637910	Citrobacter rodentium ICC168	45406285	narW	ROD_RS07830, ROD_15711	nitrate reductase molybdenum cofactor assembly chaperone	nitrate reductase molybdenum cofactor assembly chaperone
218493	Salmonella bongori NCTC 12419	44980414	narW	SBG_RS07260, SBG_1400	nitrate reductase molybdenum cofactor assembly chaperone	nitrate reductase molybdenum cofactor assembly chaperone
299766	Enterobacter hormaechei subsp. steigerwaltii	34155262	narW	BFV68_RS11190, BFV68_11190	nitrate reductase molybdenum cofactor assembly chaperone	nitrate reductase molybdenum cofactor assembly chaperone
1333848	Citrobacter freundii CFNIH1	23338185	narW	CFNIH1_RS17730, CFNIH1_17985	nitrate reductase molybdenum cofactor assembly chaperone	nitrate reductase molybdenum cofactor assembly chaperone
568709	Salmonella enterica subsp. enterica serovar Typhimurium str. DT2	17158457	narW	STMDT2_15021	respiratory nitrate reductase 2 delta chain
1225522	Salmonella enterica subsp. enterica serovar Gallinarum/pullorum str. CDC1983-67	16732234	narW	SPUCDC_1389	respiratory nitrate reductase 2 delta chain
1110693	Escherichia coli str. K-12 substr. MDS42	14970549	narW	ECMDS42_1178, ECK1460, JW1461, b1466	nitrate reductase 2 (NRZ), delta subunit
630626	Shimwellia blattae DSM 4481 = NBRC 105725	12955764	narW	EBL_c19950	nitrate reductase molybdenum cofactor assembly chaperone 2
316407	Escherichia coli str. K-12 substr. W3110	12931187	narW	Y75_p1442	nitrate reductase 2 (NRZ) subunit delta (assembly subunit)
655817	Escherichia coli ABU 83972	12727068	narW	ECABU_c17030	nitrate reductase molybdenum cofactor assembly chaperone 2
566546	Escherichia coli W	12695353	narW	ECW_m1594	nitrate reductase 2 (NRZ), delta subunit (assembly subunit)
714962	Escherichia coli IHE3034	12690194	narW	ECOK1_1626	nitrate reductase molybdenum cofactor assembly chaperone 2
1033813	Escherichia coli NA114	12681904	narW	ECNA114_3642	respiratory nitrate reductase subunit delta
1072459	Escherichia coli O7:K1 str. CE10	12674460	narW	CE10_1655	nitrate reductase 2 (NRZ), delta subunit (assembly subunit)
885276	Escherichia coli str. 'clone D i2'	12669490	narW	i02_1724	respiratory nitrate reductase 2 subunit delta
885275	Escherichia coli str. 'clone D i14'	12664441	narW	i14_1724	respiratory nitrate reductase 2 subunit delta
1008297	Salmonella enterica subsp. enterica serovar Typhimurium str. 798	12000630	narW	UMN798_1655	respiratory nitrate reductase 2 subunit delta
1081093	Salmonella enterica subsp. enterica serovar Gallinarum/pullorum str. RKS5078	11824800	narW	SPUL_1389	respiratory nitrate reductase 2 subunit delta
216597	Salmonella enterica subsp. enterica serovar Typhimurium str. SL1344	11764905	narW	SL1344_1510	respiratory nitrate reductase 2 subunit delta
909946	Salmonella enterica subsp. enterica serovar Typhimurium str. ST4/74	11751048	narW	STM474_1592	nitrate reductase 2 delta subunit
1045856	Enterobacter cloacae EcWSU1	11487121	narW	EcWSU1_02363	nitrate reductase molybdenum cofactor assembly chaperone NarW
218493	Salmonella bongori NCTC 12419	10969545	narW	SBG_1400	respiratory nitrate reductase 2 subunit delta
716541	Enterobacter cloacae subsp. cloacae ATCC 13047	9124388	narW	ECL_RS09315, ECL_01891	nitrate reductase molybdenum cofactor assembly chaperone	nitrate reductase molybdenum cofactor assembly chaperone
701177	Escherichia coli O55:H7 str. CB9615	8870788	narW	G2583_1828	nitrate reductase molybdenum cofactor assembly chaperone 2
585396	Escherichia coli O111:H- str. 11128	8487410	narW	ECO111_1857	nitrate reductase 2 subunit delta
573235	Escherichia coli O26:H11 str. 11368	8481953	narW	ECO26_2065	nitrate reductase 2 subunit delta
585395	Escherichia coli O103:H2 str. 12009	8476133	narW	ECO103_1596	nitrate reductase 2, delta subunit
544404	Escherichia coli O157:H7 str. TW14359	8216516	narW	ECSP_1950	nitrate reductase 2 (NRZ) subunit delta
469008	Escherichia coli BL21(DE3)	8181401	narW	ECD_01424	nitrate reductase 2 (NRZ), delta subunit (assembly subunit)
413997	Escherichia coli B str. REL606	8176104	narW	ECB_01424	nitrate reductase 2 subunit delta (assembly subunit)
469008	Escherichia coli BL21(DE3)	8112960	narW	B21_01436	NarW, probable private chaperone for NarZ nitrate reductase subunit
595496	Escherichia coli BW2952	7954393	narW	BWG_1289	nitrate reductase 2 (NRZ), delta subunit (assembly subunit)
484021	Klebsiella pneumoniae subsp. pneumoniae NTUH-K2044	7948013	narW	KP1_2948	cryptic nitrate reductase 2 delta subunit
476213	Salmonella enterica subsp. enterica serovar Paratyphi C strain RKS4594	7554677	narW	SPC_2159	nitrate reductase 2 delta subunit
316407	Escherichia coli str. K-12 substr. W3110	7436615	narW		nitrate reductase 2 (NRZ), delta subunit (assembly subunit)
591946	Escherichia coli LF82	7394412	narW	LF82_1469	Respiratory nitrate reductase 2 delta chain
585056	Escherichia coli UMN026	7157256	narW	ECUMN_1719	nitrate reductase 2 (NRZ) subunit delta
585057	Escherichia coli IAI39	7152197	narW	ECIAI39_1728	nitrate reductase 2 (NRZ) subunit delta
585055	Escherichia coli 55989	7146976	narW	EC55989_1597	nitrate reductase 2 (NRZ), delta subunit (assembly subunit)
585397	Escherichia coli ED1a	7140366	narW	ECED1_1619	nitrate reductase 2 (NRZ) subunit delta
585035	Escherichia coli S88	7129685	narW	ECS88_1561	nitrate reductase 2 (NRZ), delta subunit (assembly subunit)
585034	Escherichia coli IAI1	7127858	narW	ECIAI1_1469	nitrate reductase 2 subunit delta (assembly subunit)
574521	Escherichia coli O127:H6 str. E2348/69	7065371	narW	E2348C_1603, E2348_C_1603	nitrate reductase 2 (NRZ), delta subunit (assembly subunit)
444450	Escherichia coli O157:H7 str. EC4115	6971798	narW	ECH74115_2076	nitrate reductase molybdenum cofactor assembly chaperone 2
507522	Klebsiella pneumoniae 342	6939561	narW	KPK_2474	nitrate reductase molybdenum cofactor assembly chaperone 2
439851	Salmonella enterica subsp. enterica serovar Dublin str. CT_02021853	6871567	narW	SeD_A1763	nitrate reductase molybdenum cofactor assembly chaperone 2
454166	Salmonella enterica subsp. enterica serovar Agona str. SL483	6794750	narW	SeAg_B1582	nitrate reductase molybdenum cofactor assembly chaperone 2
439843	Salmonella enterica subsp. enterica serovar Schwarzengrund str. CVM19633	6517878	narW	SeSA_A1696	nitrate reductase molybdenum cofactor assembly chaperone 2
454169	Salmonella enterica subsp. enterica serovar Heidelberg str. SL476	6488642	narW	SeHA_C1757	nitrate reductase molybdenum cofactor assembly chaperone 2
423368	Salmonella enterica subsp. enterica serovar Newport str. SL254	6485873	narW	SNSL254_A1694	nitrate reductase molybdenum cofactor assembly chaperone 2
439855	Escherichia coli SMS-3-5	6142781	narW	EcSMS35_1708	nitrate reductase molybdenum cofactor assembly chaperone 2
316385	Escherichia coli str. K-12 substr. DH10B	6058474	narW	ECDH10B_1597	nitrate reductase 2 (NRZ), delta subunit (assembly subunit)
331112	Escherichia coli HS	5591494	narW	EcHS_A1550	respiratory nitrate reductase 2 delta chain
331111	Escherichia coli E24377A	5586699	narW	EcE24377A_1647	respiratory nitrate reductase 2 delta chain
272620	Klebsiella pneumoniae subsp. pneumoniae MGH 78578	5338219	narW	KPN_01882	cryptic nitrate reductase 2 subunit delta
405955	Escherichia coli APEC O1	4494389	narW	APECO1_603	cryptic nitrate reductase 2 subunit delta
364106	Escherichia coli UTI89	3991166	narW	UTI89_C1684	cryptic nitrate reductase 2 subunit delta
300267	Shigella dysenteriae Sd197	3795855	narW	SDY_1652	cryptic nitrate reductase 2 subunit delta
300269	Shigella sonnei Ss046	3666999	narW	SSON_1659, SSO_1659	cryptic nitrate reductase 2 subunit delta, assembly function
199310	Escherichia coli CFT073	1035798	narW	c1898	respiratory nitrate reductase 2 subunit delta
155864	Escherichia coli O157:H7 str. EDL933	960713	narW	Z2246	cryptic nitrate reductase 2 subunit delta
2026240	Klebsiella quasivariicola	56105534	narW	B8P98_RS13105, B8P98_13095	nitrate reductase molybdenum cofactor assembly chaperone	nitrate reductase molybdenum cofactor assembly chaperone
2058152	Klebsiella grimontii	52116346	narW	EHW69_RS14970	nitrate reductase molybdenum cofactor assembly chaperone	nitrate reductase molybdenum cofactor assembly chaperone
2153354	Klebsiella huaxiensis	50215490	narW	DA718_RS13990, DA718_13990	nitrate reductase molybdenum cofactor assembly chaperone	nitrate reductase molybdenum cofactor assembly chaperone
57706	Citrobacter braakii	48348876	narW	A6J81_RS04455, A6J81_04440	nitrate reductase molybdenum cofactor assembly chaperone	nitrate reductase molybdenum cofactor assembly chaperone
208224	Enterobacter kobei	45806347	narW	BFV64_RS11845, BFV64_11845	nitrate reductase molybdenum cofactor assembly chaperone	nitrate reductase molybdenum cofactor assembly chaperone
1286170	Raoultella ornithinolytica B6	45476142	narW	RORB6_RS06825, RORB6_06820	nitrate reductase molybdenum cofactor assembly chaperone	nitrate reductase molybdenum cofactor assembly chaperone
1006000	Kluyvera ascorbata ATCC 33433	42822713	narW	GKAS_RS21495, GKAS_04340	nitrate reductase molybdenum cofactor assembly chaperone	nitrate reductase molybdenum cofactor assembly chaperone
295319	Salmonella enterica subsp. enterica serovar Paratyphi A str. ATCC 9150	3179023	narW	SPA1289	pseudo
511145	Escherichia coli str. K-12 substr. MG1655	946034	narY	b1467, ECK1461, chlZ	nitrate reductase Z subunit beta	nitrate reductase Z subunit beta
99287	Salmonella enterica subsp. enterica serovar Typhimurium str. LT2	1253096	narY	STM1578	nitrate reductase subunit beta
386585	Escherichia coli O157:H7 str. Sakai	917269	narY	ECs_2070	nitrate reductase 1 beta (Fe-S) subunit	nitrate reductase 1 beta (Fe-S) subunit
386585	Escherichia coli O157:H7 str. Sakai	913131	narY	ECs_1730	nitrate reductase 1 beta (Fe-S) subunit	nitrate reductase 1 beta (Fe-S) subunit
469008	Escherichia coli BL21(DE3)	8112961	narY	B21_01437	nitrate reductase Z, beta subunit, subunit of nitrate reductase Z
1171376	Salmonella enterica subsp. enterica serovar Typhimurium str. U288	15378292	narY	STU288_04240	nitrate reductase Z subunit beta
1267753	Salmonella enterica subsp. enterica serovar Javiana str. CFSAN001992	14636504	narY	CFSAN001992_03645	nitrate reductase Z subunit beta
1274814	Escherichia coli APEC O78	14482186	narY	APECO78_11055	nitrate reductase Z subunit beta
1211025	Enterobacter cloacae subsp. cloacae ENHKU01	13457027	narY	ECENHK_11480	nitrate reductase Z subunit beta
1104326	Enterobacter cloacae subsp. dissolvens SDM	13167556	narY	A3UG_11800	nitrate reductase Z subunit beta
536056	Escherichia coli DH1	12872875	narY	ECDH1ME8569_1410, ECK1461, JW1462, b1467	nitrate reductase 2 (NRZ), beta subunit
566546	Escherichia coli W	12753628	narY	WFL_07805	nitrate reductase 2 subunit beta
990282	Salmonella enterica subsp. enterica serovar Typhimurium str. UK-1	11835685	narY	STMUK_1547	nitrate reductase 2 beta subunit
588858	Salmonella enterica subsp. enterica serovar Typhimurium str. 14028S	11753485	narY	STM14_1906	nitrate reductase 2 beta subunit
295319	Salmonella enterica subsp. enterica serovar Paratyphi A str. ATCC 9150	3178993	narY	SPA1290	respiratory nitrate reductase 2 subunit beta
568709	Salmonella enterica subsp. enterica serovar Typhimurium str. DT2	17158458	narY	STMDT2_15011	respiratory nitrate reductase 2 beta chain
1382700	Escherichia coli PMV-1	16990317	narY	ECOPMV1_01608	Respiratory nitrate reductase 2 beta chain
1225522	Salmonella enterica subsp. enterica serovar Gallinarum/pullorum str. CDC1983-67	16732233	narY	SPUCDC_1388	respiratory nitrate reductase 2 beta chain
1110693	Escherichia coli str. K-12 substr. MDS42	14970550	narY	ECMDS42_1179, ECK1461, JW1462, b1467	nitrate reductase 2 (NRZ), beta subunit
630626	Shimwellia blattae DSM 4481 = NBRC 105725	12956581	narY	EBL_c19940	nitrate reductase 2
316407	Escherichia coli str. K-12 substr. W3110	12933900	narY	Y75_p1443	nitrate reductase 2 (NRZ) subunit beta
216592	Escherichia coli 042	12887174	narY	EC042_1596	respiratory nitrate reductase 2 subunit beta
910348	Escherichia coli P12b	12754576	narY	P12B_c1661	Respiratory nitrate reductase 2 beta chain
655817	Escherichia coli ABU 83972	12727069	narY	ECABU_c17040	nitrate reductase 2 subunit beta
566546	Escherichia coli W	12695354	narY	ECW_m1595	nitrate reductase 2 (NRZ), beta subunit
714962	Escherichia coli IHE3034	12690195	narY	ECOK1_1627	nitrate reductase 2 subunit beta
1033813	Escherichia coli NA114	12681905	narY	ECNA114_3643	respiratory nitrate reductase subunit beta
1072459	Escherichia coli O7:K1 str. CE10	12674461	narY	CE10_1656	nitrate reductase 2 (NRZ), beta subunit
885276	Escherichia coli str. 'clone D i2'	12669491	narY	i02_1725	respiratory nitrate reductase 2 subunit beta
885275	Escherichia coli str. 'clone D i14'	12664442	narY	i14_1725	respiratory nitrate reductase 2 subunit beta
591020	Shigella flexneri 2002017	12318520	narY	SFxv_1968	Nitrate reductase 1, beta subunit
1008297	Salmonella enterica subsp. enterica serovar Typhimurium str. 798	12000629	narY	UMN798_1654	respiratory nitrate reductase 2 subunit beta
1081093	Salmonella enterica subsp. enterica serovar Gallinarum/pullorum str. RKS5078	11824799	narY	SPUL_1388	respiratory nitrate reductase 2 subunit beta
216597	Salmonella enterica subsp. enterica serovar Typhimurium str. SL1344	11764904	narY	SL1344_1509	respiratory nitrate reductase 2 subunit beta
909946	Salmonella enterica subsp. enterica serovar Typhimurium str. ST4/74	11751047	narY	STM474_1591	nitrate reductase 2 beta subunit
1045856	Enterobacter cloacae EcWSU1	11487120	narY	EcWSU1_02362	respiratory nitrate reductase 2 subunit beta
218493	Salmonella bongori NCTC 12419	10969546	narY	SBG_1399	respiratory nitrate reductase 2 subunit beta
701177	Escherichia coli O55:H7 str. CB9615	8870789	narY	G2583_1829	nitrate reductase 2, beta subunit
637910	Citrobacter rodentium ICC168	8714144	narY	ROD_15701	respiratory nitrate reductase 2 subunit beta
585396	Escherichia coli O111:H- str. 11128	8487411	narY	ECO111_1858	nitrate reductase 2 subunit beta
573235	Escherichia coli O26:H11 str. 11368	8481954	narY	ECO26_2066	nitrate reductase 2 subunit beta
585395	Escherichia coli O103:H2 str. 12009	8476134	narY	ECO103_1597	nitrate reductase 2, beta subunit
544404	Escherichia coli O157:H7 str. TW14359	8216517	narY	ECSP_1951	nitrate reductase 2 (NRZ) subunit beta
469008	Escherichia coli BL21(DE3)	8181402	narY	ECD_01425	nitrate reductase 2 (NRZ), beta subunit
413997	Escherichia coli B str. REL606	8176105	narY	ECB_01425	nitrate reductase 2 subunit beta
595496	Escherichia coli BW2952	7954392	narY	BWG_1290	nitrate reductase 2 (NRZ), beta subunit
484021	Klebsiella pneumoniae subsp. pneumoniae NTUH-K2044	7948014	narY	KP1_2947	cryptic nitrate reductase 2 beta subunit
476213	Salmonella enterica subsp. enterica serovar Paratyphi C strain RKS4594	7554678	narY	SPC_2160	respiratory nitrate reductase 2 subunit beta
316407	Escherichia coli str. K-12 substr. W3110	7436616	narY		nitrate reductase 2 (NRZ), beta subunit
591946	Escherichia coli LF82	7394413	narY	LF82_1471	Respiratory nitrate reductase 2 beta chain
585056	Escherichia coli UMN026	7157257	narY	ECUMN_1720	nitrate reductase 2 (NRZ) subunit beta
585057	Escherichia coli IAI39	7152198	narY	ECIAI39_1729	nitrate reductase 2 (NRZ) subunit beta
585055	Escherichia coli 55989	7146977	narY	EC55989_1598	nitrate reductase 2 (NRZ), beta subunit
585397	Escherichia coli ED1a	7140367	narY	ECED1_1620	nitrate reductase 2 (NRZ) subunit beta
585035	Escherichia coli S88	7129686	narY	ECS88_1562	nitrate reductase 2 (NRZ), beta subunit
585034	Escherichia coli IAI1	7127859	narY	ECIAI1_1470	nitrate reductase 2 subunit beta
574521	Escherichia coli O127:H6 str. E2348/69	7065372	narY	E2348C_1604, E2348_C_1604	nitrate reductase 2 (NRZ), beta subunit
444450	Escherichia coli O157:H7 str. EC4115	6971823	narY	ECH74115_2077	nitrate reductase 2 subunit beta
550537	Salmonella enterica subsp. enterica serovar Enteritidis str. P125109	6949734	narY	SEN1477	respiratory nitrate reductase 2 subunit beta
507522	Klebsiella pneumoniae 342	6937460	narY	KPK_2475	nitrate reductase 2 subunit beta
550538	Salmonella enterica subsp. enterica serovar Gallinarum str. 287/91	6924233	narY	SG1549	respiratory nitrate reductase 2 subunit beta
439851	Salmonella enterica subsp. enterica serovar Dublin str. CT_02021853	6871206	narY	SeD_A1764	nitrate reductase 2 subunit beta
454166	Salmonella enterica subsp. enterica serovar Agona str. SL483	6794876	narY	SeAg_B1583	nitrate reductase 2 subunit beta
439843	Salmonella enterica subsp. enterica serovar Schwarzengrund str. CVM19633	6517278	narY	SeSA_A1695	nitrate reductase 2 subunit beta
454169	Salmonella enterica subsp. enterica serovar Heidelberg str. SL476	6491082	narY	SeHA_C1756	nitrate reductase 2 subunit beta
423368	Salmonella enterica subsp. enterica serovar Newport str. SL254	6486592	narY	SNSL254_A1693	nitrate reductase 2 subunit beta
439855	Escherichia coli SMS-3-5	6146791	narY	EcSMS35_1707	nitrate reductase 2, beta subunit
316385	Escherichia coli str. K-12 substr. DH10B	6058317	narY	ECDH10B_1598	nitrate reductase 2 (NRZ), beta subunit
331112	Escherichia coli HS	5591495	narY	EcHS_A1551	nitrate reductase, beta subunit
331111	Escherichia coli E24377A	5590751	narY	EcE24377A_1648	nitrate reductase subunit beta
272620	Klebsiella pneumoniae subsp. pneumoniae MGH 78578	5338218	narY	KPN_01881	cryptic nitrate reductase 2 subunit beta
405955	Escherichia coli APEC O1	4494390	narY	APECO1_604	cryptic nitrate reductase 2 subunit beta
373384	Shigella flexneri 5 str. 8401	4208326	narY	SFV_1758	cryptic nitrate reductase 2 subunit beta
364106	Escherichia coli UTI89	3991167	narY	UTI89_C1685	cryptic nitrate reductase 2 subunit beta
300267	Shigella dysenteriae Sd197	3795854	narY	SDY_1651	cryptic nitrate reductase 2 subunit beta
300269	Shigella sonnei Ss046	3666998	narY	SSON_1658, SSO_1658	cryptic nitrate reductase 2 subunit beta
321314	Salmonella enterica subsp. enterica serovar Choleraesuis str. SC-B67	3334039	narY	SC1577	nitrate reductase 2 subunit beta
209261	Salmonella enterica subsp. enterica serovar Typhi str. Ty2	1070935	narY	t1489	respiratory nitrate reductase 2 subunit beta
199310	Escherichia coli CFT073	1035799	narY	c1899	respiratory nitrate reductase 2 subunit beta
155864	Escherichia coli O157:H7 str. EDL933	960710	narY	Z2245	cryptic nitrate reductase 2 subunit beta
511145	Escherichia coli str. K-12 substr. MG1655	945999	narZ	b1468, ECK1462, chlZ	nitrate reductase Z subunit alpha	nitrate reductase Z subunit alpha
99287	Salmonella enterica subsp. enterica serovar Typhimurium str. LT2	1253095	narZ	STM1577	nitrate reductase subunit alpha
2608867	Escherichia ruysiae	67417280	narZ	K6695_RS17755, K6695_17755	nitrate reductase Z subunit alpha	nitrate reductase Z subunit alpha
624	Shigella sonnei	66674679	narZ	HUX90_RS20895, HUX90_20895	nitrate reductase Z subunit alpha	nitrate reductase Z subunit alpha
1499973	Escherichia marmotae	69475303	narZ	GV529_RS20775	nitrate reductase Z subunit alpha	nitrate reductase Z subunit alpha
208962	Escherichia albertii	66508541	narZ	JRC41_RS11140, JRC41_11140	nitrate reductase Z subunit alpha	nitrate reductase Z subunit alpha
469008	Escherichia coli BL21(DE3)	8112963	narZ	B21_01438	nitrate reductase Z, alpha subunit, subunit of nitrate reductase Z
701347	Enterobacter lignolyticus SCF1	24909229	narZ	ENTCL_RS10270, Entcl_2059	nitrate reductase A subunit alpha
701347	Enterobacter lignolyticus SCF1	24908370	narZ	ENTCL_RS11735, Entcl_2355	nitrate reductase A subunit alpha
1355100	Escherichia coli JJ1886	17430458	narZ	P423_08175	nitrate reductase A subunit alpha
1355100	Escherichia coli JJ1886	17430206	narZ	P423_06910	nitrate reductase A subunit alpha
1244085	Klebsiella pneumoniae CG43	17167763	narZ	D364_11325	nitrate reductase A subunit alpha
1244085	Klebsiella pneumoniae CG43	17167427	narZ	D364_09640	nitrate reductase A subunit alpha
1064551	Salmonella enterica subsp. enterica serovar Thompson str. RM6836	17119924	narZ	IA1_08755	nitrate reductase A subunit alpha
1064551	Salmonella enterica subsp. enterica serovar Thompson str. RM6836	17119735	narZ	IA1_07810	nitrate reductase A subunit alpha
1335916	Escherichia coli LY180	16979196	narZ	LY180_07615	nitrate reductase A subunit alpha
1335916	Escherichia coli LY180	16978919	narZ	LY180_06230	nitrate reductase A subunit alpha
1298917	Salmonella enterica subsp. enterica serovar Pullorum str. S06004	16491278	narZ	I137_07130	nitrate reductase A subunit alpha
1271863	Salmonella enterica subsp. enterica serovar Cubana str. CFSAN002050	16304135	narZ	CFSAN002050_15290	nitrate reductase A subunit alpha
1271863	Salmonella enterica subsp. enterica serovar Cubana str. CFSAN002050	16303934	narZ	CFSAN002050_14285	nitrate reductase A subunit alpha
1271864	Salmonella enterica subsp. enterica serovar Heidelberg str. CFSAN002069	16288533	narZ	CFSAN002069_01080	nitrate reductase A subunit alpha
1271864	Salmonella enterica subsp. enterica serovar Heidelberg str. CFSAN002069	16288343	narZ	CFSAN002069_00130	nitrate reductase A subunit alpha
1166130	Enterobacter sp. R4-368	16128946	narZ	H650_01655	nitrate reductase A subunit alpha
290339	Cronobacter sakazakii ATCC BAA-894	5551367	narZ	ESA_RS06965, ESA_01520	nitrate reductase A subunit alpha
1171376	Salmonella enterica subsp. enterica serovar Typhimurium str. U288	15378291	narZ	STU288_04235	nitrate reductase Z subunit alpha
1286170	Raoultella ornithinolytica B6	15325408	narZ	RORB6_06810	nitrate reductase Z subunit alpha
1267753	Salmonella enterica subsp. enterica serovar Javiana str. CFSAN001992	14636505	narZ	CFSAN001992_03650	nitrate reductase Z subunit alpha
1211025	Enterobacter cloacae subsp. cloacae ENHKU01	13457026	narZ	ECENHK_11475	nitrate reductase Z subunit alpha
1104326	Enterobacter cloacae subsp. dissolvens SDM	13167555	narZ	A3UG_11795	nitrate reductase Z subunit alpha
536056	Escherichia coli DH1	12874160	narZ	ECDH1ME8569_1411, ECK1462, JW1463, b1468	nitrate reductase 2 (NRZ), alpha subunit
566546	Escherichia coli W	12753629	narZ	WFL_07810	nitrate reductase 2 subunit alpha
990282	Salmonella enterica subsp. enterica serovar Typhimurium str. UK-1	11835684	narZ	STMUK_1546	nitrate reductase 2 alpha subunit
588858	Salmonella enterica subsp. enterica serovar Typhimurium str. 14028S	11753484	narZ	STM14_1905	nitrate reductase 2 alpha subunit
295319	Salmonella enterica subsp. enterica serovar Paratyphi A str. ATCC 9150	3178794	narZ	SPA1291	respiratory nitrate reductase 2 subunit alpha
2608867	Escherichia ruysiae	67172489	narZ	JMW11_RS02665	nitrate reductase Z subunit alpha	nitrate reductase Z subunit alpha
1353980	Shigella dysenteriae SD1D	66656203	narZ	M921_RS0109185	nitrate reductase Z subunit alpha	nitrate reductase Z subunit alpha
1499973	Escherichia marmotae	66445583	narZ	HV276_RS11260, HV276_11255	nitrate reductase Z subunit alpha	nitrate reductase Z subunit alpha
624	Shigella sonnei	61756277	narZ	CI730_RS24720, CI730_24725	nitrate reductase Z subunit alpha	nitrate reductase Z subunit alpha
1499973	Escherichia marmotae	60668501	narZ	EL192_RS10620, NCTC11133_02097	nitrate reductase Z subunit alpha	nitrate reductase Z subunit alpha
624	Shigella sonnei	57728879	narZ	CI684_RS04930, CI684_04930	nitrate reductase Z subunit alpha	nitrate reductase Z subunit alpha
208962	Escherichia albertii	56814145	narZ	AST80_RS07425, EAE6F_1402	nitrate reductase Z subunit alpha	nitrate reductase Z subunit alpha
1499973	Escherichia marmotae	56806230	narZ	FM737_RS10285, FM737_002018	nitrate reductase Z subunit alpha	nitrate reductase Z subunit alpha
1849603	Enterobacteriaceae bacterium	52076865	narZ	FXZ81_RS10955	nitrate reductase Z subunit alpha	nitrate reductase Z subunit alpha
866789	Escherichia coli DSM 30083 = JCM 1649 = ATCC 11775	49584736	narZ	EAS44_RS13220, EAS44_04240	nitrate reductase Z subunit alpha	nitrate reductase Z subunit alpha
1499973	Escherichia marmotae	48087973	narZ	C1192_RS04725, C1192_04720	nitrate reductase Z subunit alpha	nitrate reductase Z subunit alpha
568709	Salmonella enterica subsp. enterica serovar Typhimurium str. DT2	17158453	narZ	STMDT2_15001	respiratory nitrate reductase 2 alpha chain
1382700	Escherichia coli PMV-1	16990325	narZ	ECOPMV1_01609	Respiratory nitrate reductase 2 alpha chain
1110693	Escherichia coli str. K-12 substr. MDS42	14970552	narZ	ECMDS42_1180, ECK1462, JW1463, b1468	nitrate reductase 2 (NRZ), alpha subunit
630626	Shimwellia blattae DSM 4481 = NBRC 105725	12955763	narZ	EBL_c19930	nitrate reductase 2
316407	Escherichia coli str. K-12 substr. W3110	12933903	narZ	Y75_p1444	nitrate reductase 2 (NRZ) subunit alpha
216592	Escherichia coli 042	12887175	narZ	EC042_1597	respiratory nitrate reductase 2 alpha chain
655817	Escherichia coli ABU 83972	12727070	narZ	ECABU_c17050	nitrate reductase 2 subunit alpha
566546	Escherichia coli W	12695355	narZ	ECW_m1596	nitrate reductase 2 (NRZ), alpha subunit
714962	Escherichia coli IHE3034	12690196	narZ	ECOK1_1628	nitrate reductase 2 subunit alpha
1033813	Escherichia coli NA114	12681906	narZ	ECNA114_3644	respiratory nitrate reductase subunit alpha
1072459	Escherichia coli O7:K1 str. CE10	12674462	narZ	CE10_1657	nitrate reductase 2 (NRZ), alpha subunit
885276	Escherichia coli str. 'clone D i2'	12669492	narZ	i02_1726	respiratory nitrate reductase 2 alpha chain
885275	Escherichia coli str. 'clone D i14'	12664443	narZ	i14_1726	respiratory nitrate reductase 2 alpha chain
1008297	Salmonella enterica subsp. enterica serovar Typhimurium str. 798	12000628	narZ	UMN798_1653	respiratory nitrate reductase 2 subunit alpha
1008297	Salmonella enterica subsp. enterica serovar Typhimurium str. 798	12000627	narZ	UMN798_1652	respiratory nitrate reductase 2 subunit alpha
216597	Salmonella enterica subsp. enterica serovar Typhimurium str. SL1344	11764903	narZ	SL1344_1508	respiratory nitrate reductase 2 alpha chain
909946	Salmonella enterica subsp. enterica serovar Typhimurium str. ST4/74	11751046	narZ	STM474_1590	nitrate reductase 2 alpha subunit
1045856	Enterobacter cloacae EcWSU1	11487119	narZ	EcWSU1_02361	respiratory nitrate reductase 2 subunit alpha
218493	Salmonella bongori NCTC 12419	10969541	narZ	SBG_1398	respiratory nitrate reductase 2 subunit alpha
701177	Escherichia coli O55:H7 str. CB9615	8870790	narZ	G2583_1830	nitrate reductase 2, alpha subunit
637910	Citrobacter rodentium ICC168	8714139	narZ	ROD_15691	respiratory nitrate reductase 2 subunit alpha
585396	Escherichia coli O111:H- str. 11128	8487412	narZ	ECO111_1859	nitrate reductase 2 subunit alpha
573235	Escherichia coli O26:H11 str. 11368	8481956	narZ	ECO26_2067	nitrate reductase 2 subunit alpha
585395	Escherichia coli O103:H2 str. 12009	8476136	narZ	ECO103_1598	nitrate reductase 2, alpha subunit
544404	Escherichia coli O157:H7 str. TW14359	8216518	narZ	ECSP_1952	nitrate reductase 2 (NRZ) subunit alpha
469008	Escherichia coli BL21(DE3)	8181403	narZ	ECD_01426	nitrate reductase 2 (NRZ), alpha subunit
413997	Escherichia coli B str. REL606	8176106	narZ	ECB_01426	nitrate reductase 2 subunit alpha
595496	Escherichia coli BW2952	7954391	narZ	BWG_1291	nitrate reductase 2 (NRZ), alpha subunit
484021	Klebsiella pneumoniae subsp. pneumoniae NTUH-K2044	7948009	narZ	KP1_2946	cryptic nitrate reductase 2 alpha subunit
476213	Salmonella enterica subsp. enterica serovar Paratyphi C strain RKS4594	7554679	narZ	SPC_2161	respiratory nitrate reductase 2 subunit alpha
316407	Escherichia coli str. K-12 substr. W3110	7436618	narZ		nitrate reductase 2 (NRZ), alpha subunit
591946	Escherichia coli LF82	7394415	narZ	LF82_1472	Respiratory nitrate reductase 2 alpha chain
585056	Escherichia coli UMN026	7157259	narZ	ECUMN_1721	nitrate reductase 2 (NRZ) subunit alpha
585057	Escherichia coli IAI39	7152200	narZ	ECIAI39_1730	nitrate reductase 2 (NRZ) subunit alpha
585055	Escherichia coli 55989	7146979	narZ	EC55989_1599	nitrate reductase 2 (NRZ), alpha subunit
585397	Escherichia coli ED1a	7140369	narZ	ECED1_1621	nitrate reductase 2 (NRZ) subunit alpha
585035	Escherichia coli S88	7129688	narZ	ECS88_1563	nitrate reductase 2 (NRZ), alpha subunit
585034	Escherichia coli IAI1	7127861	narZ	ECIAI1_1471	nitrate reductase 2 subunit alpha
574521	Escherichia coli O127:H6 str. E2348/69	7065374	narZ	E2348C_1605, E2348_C_1605	nitrate reductase 2 (NRZ), alpha subunit
444450	Escherichia coli O157:H7 str. EC4115	6972037	narZ	ECH74115_2078	nitrate reductase 2 subunit alpha
550537	Salmonella enterica subsp. enterica serovar Enteritidis str. P125109	6949736	narZ	SEN1478	respiratory nitrate reductase 2 subunit alpha
507522	Klebsiella pneumoniae 342	6935984	narZ	KPK_2476	nitrate reductase 2 subunit alpha
550538	Salmonella enterica subsp. enterica serovar Gallinarum str. 287/91	6924235	narZ	SG1550	respiratory nitrate reductase 2 subunit alpha
439855	Escherichia coli SMS-3-5	6146263	narZ	EcSMS35_1706	nitrate reductase 2, alpha subunit
316385	Escherichia coli str. K-12 substr. DH10B	6058229	narZ	ECDH10B_1599	nitrate reductase 2 (NRZ), alpha subunit
331112	Escherichia coli HS	5591688	narZ	EcHS_A1552	nitrate reductase, alpha subunit
331111	Escherichia coli E24377A	5588831	narZ	EcE24377A_1649	nitrate reductase subunit alpha
272620	Klebsiella pneumoniae subsp. pneumoniae MGH 78578	5338217	narZ	KPN_01880	cryptic nitrate reductase 2 subunit alpha
405955	Escherichia coli APEC O1	4494391	narZ	APECO1_605	respiratory nitrate reductase 2 alpha chain
373384	Shigella flexneri 5 str. 8401	4208325	narZ	SFV_1757	cryptic nitrate reductase 2 subunit alpha
364106	Escherichia coli UTI89	3991168	narZ	UTI89_C1686	respiratory nitrate reductase 2 subunit alpha
300269	Shigella sonnei Ss046	3666997	narZ	SSON_1657, SSO_1657	cryptic nitrate reductase 2 subunit alpha
209261	Salmonella enterica subsp. enterica serovar Typhi str. Ty2	1070933	narZ	t1488	respiratory nitrate reductase 2 subunit alpha
199310	Escherichia coli CFT073	1035800	narZ	c1900	respiratory nitrate reductase 2 subunit alpha
155864	Escherichia coli O157:H7 str. EDL933	960709	narZ	Z2244	cryptic nitrate reductase 2 subunit alpha
198214	Shigella flexneri 2a str. 301	1024923	narZ	SF1761	pseudo
591020	Shigella flexneri 2002017	12318519	narZ	SFxv_1967	pseudo
300267	Shigella dysenteriae Sd197	3795851	narZ	SDY_1648	pseudo
